# Supplementary material for: Clinical and molecular characterization of SLC31A1-related developmental and epileptic encephalopathy: insights from 13 new cases
Source: Brain Commun. 2025 Sep 23;7(5):fcaf348. doi: 10.1093/braincomms/fcaf348 (PMC12484445; doi:10.1093/braincomms/fcaf348)
Supplement: fcaf348_Supplementary_Data [file fcaf348_supplementary_data.zip]

Archive with 2 entries (2 files):
- Supplementary Materials.pdf
- Supplementary Tables_1-6.xlsx
