# Supplementary material for: Clinical and molecular characterization of SLC31A1-related developmental and epileptic encephalopathy: insights from 13 new cases
Source: Brain Commun. 2025 Sep 23;7(5):fcaf348. doi: 10.1093/braincomms/fcaf348 (PMC12484445; doi:10.1093/braincomms/fcaf348)
Supplement: fcaf348_Supplementary_Data [file fcaf348_supplementary_data.zip › Supplementary Tables_1-6.xlsx]

## Sheet: Suppl. Table 1
Supplementary Table 1. Clinical and genetic information of the 13 cases presented here as well as the 3 previously published cases
Family		Family 1	Family 2	Family 3	Family 4	Family 5		Family 6	Family 7			Family 8	Family 9	Family 10		Batzios et al 2022	Dame et al 2022
Patient		P1	P2	P3	P4	P5	P6	P7	P8	P9	P10	P11	P12	P13	This study (all)	2 sibs	1
Inheritance		Homozygote	Homozygote	Homozygote	Homozygote	Comp. Hetero	Comp. Hetero	Homozygote	Homozygote	Homozygote	Homozygote	Homozygote	Homozygote	Homozygote	Homozygote (11/13)	Homozygote	Homozygote
Variant		c.283 C>T; p.Arg95Cys	c.284G>A; p.(Arg95His)	c.304C>T; p.(Arg102Cys)	SLC31A1: c.304C>T; p.(Arg102Cys) // ATP7B p.(Leu549Pro)	c.305G>A p.(Arg102His)/ c.363_364dupAA; p.(Thr122Lysfs*8)	c.305G>A p.(Arg102His)/ c.363_364dupAA; p.(Thr122Lysfs*8)	c.360C>G; p.His120Gln	c.360C>G; p.His120Gln	c.360C>G (p.His120Gln)	c.360C>G; p.His120Gln	c.360C>G; p.His120Gln	c.358C>T; p.(His120Tyr)	c.559G>T; p.(Glu187*)	1x c.283 C>T ; 1x c.284G>A; 2x c.304C>T; 2x c.305G>A; 5x c.360C>G; 1x c.358C>T, 2x c.363_364dup; 1x c.559G>T	c.284G>A; p.Arg95His	c.236T > C; p.(Leu79Pro)
Sex		Female	Male	Male	Male	Female	Female	Male	Male	Male	Male	Female	Female	Female	6F:7M	NR	Male
Age at last follow-up (years)		6.1	2.7	2.5	4.1	1.8	1	2	3	5	1.5	13	1.9	5	3.7 (1-13)	2y/-	1 month
Death (years)		6.1	alive	3	alive	1.8	1	2.4	3	alive	alive	alive	1.9	alive	2.7y (1-6)	alive	0.1
Consanguinity		Yes	Yes	Yes	Yes	No	No	No	No	No	No	Genetically suggested	Yes	Yes	6	No	Yes
Ethnic background		Afghanistan-Sadat	Saudi	Iranian	Egyptian	Marroccan	Marroccan	Spanish	Hispanic	Hispanic	Hispanic	Hispanic	Saudi	Pakistani	-	Cyprus	Germany
PHENOTYPE	HPO
Perinatal history				Recurrent spontaneous abortion (HP:0200067)						Maternal preeclampsia (HP:0100602)				Intrauterine growth retardation (HP:0001511)		No	Recurrent spontaneous abortion (HP:0200067)
Neurological features
Severe global developmental delay	HP:0011344	Yes	Yes	Yes	Yes	Yes	Yes	Yes	Yes	Yes	Yes	Yes	Yes	Yes	13/13	Yes	Yes
Developmental regression	HP:0002376	Yes	Yes	Yes	Yes	Yes	Yes	No	No	Yes	NR	NR	NA	Yes	2024-10-08	Yes	No
Epileptic encephalopathy	HP:0200134	Yes	No	Yes	Yes	Yes	Yes	Yes	Yes	Yes	Yes	Yes	Yes	Yes	12/13	Yes	Yes
Age at seizures onset (months)	-	6	NR	24	3.5	4	3	3	NA	4	NR	1	NA	4	6 (1-24)	4 months	2 weeks
Seizures	HP:0001250	Tonic (HP:0032792), Myoclonic (HP:0032794)	NA	Clonic (HP:0020221)	Bilateral tonic-clonic seizure (HP:0002069)	Tonic (HP:0032792), Infantile spasms (HP:0012469)	Tonic (HP:0032792)	Tonic (HP:0032792, Clonic (HP:0020221), Myoclonic (HP:0032794), Focal clonic seizure (HP:0002266)	Yes	Focal tonic seizure (HP:0011167)	Epileptic spasm (HP:0011097)	Myoclonic seizure (HP:0032794)	Epileptic spasm (HP:0011097)	Myoclonic seizure (HP:0032794), Bilateral tonic-clonic seizure (HP:0002069)	12/12	Tonic seizure (HP:0032792), Focal impaired awareness seizure (HP:0002384), Infantile spasms (HP:0012469)	Neonatal seizure (HP:0032807)
Lethargy	HP:0001254	NA	No	NA	NA	Yes	Yes	Yes	NA	NA	NA	Yes	NA	NA	4/5	Yes	Yes
Hypotonia	HP:0001252	Yes	Yes	Yes	Yes	Yes	Yes	Yes	NA	Yes	Yes	Yes	Yes	Yes	12/12	Yes	NR
Movement disorder	HP:0100022	Myoclonus (HP:0001336)	No	Tremor (HP:0001337)	No	Chorea (HP:0002072), Dystonia (HP:0001332)	Chorea (HP:0002072), Dystonia (HP:0001332)	Parkinsonism (HP:0001300)	NA	NA	NA	Myoclonus HP:0001336	No	Myoclonus (HP:0001336), dystonia (HP:0001332), and Tremor (HP:0001337)	7/10	No	No
Microcephaly	HP:0000252	Yes (acquired)	Yes (45 cm; -4SD)	NA	Yes (45 cm, -4,5 SD)	No	No	Yes (acquired)	NA	Yes	NA	Yes	Yes (43,5 cm, -4 SD)	NA	7/9	No	No
Visual impairment	HP:0000505	Yes	No	No	Yes	Yes	Yes	Yes	NA	Yes	Yes	No	Yes	Yes	9/12	Yes	NR
Sensorineural hearing impairment	HP:0000407	NA	NA	Yes	No	Yes	NA	Yes	NA	NA	NA	No	No	Yes	4/7	NR	NR
Absent speech	HP:0001344	Yes	Yes	Yes	Yes	Yes	Yes	Yes	NA	Yes	Yes	Yes	Yes	Yes	12/12	Yes	Yes
Other clinical features
Dysphagia	HP:0002015	Yes	No	Yes	Yes	Yes	Yes	Yes	NA	Yes	NA	Yes	No	No	8/11	Yes	NR
Failure to thrive	HP:0001508	Yes	No	No	Yes	No	No	No	NA	Yes	NA	Yes	Yes	Yes	6/11	Yes	NR
Other		Abnormal ocular movements (HP:0000496), Optic disc pallor (HP:0000543), muscular atrophy (HP:0003202), Areflexia HP:0001284	Muscle atrophy (HP:0003202), Recurrent respiratory infections (HP:0002205)	-	Optic disc pallor (HP:0000543), Muscle atrophy (HP:0003202), Anemia (HP:0001903), Chronic constipation (HP:0012450), Recurrent respiratory infections (HP:0002205); Downslanted palpebral fissures (HP:0000494); Open mouth (HP:0000194); Micrognathia (HP:0000347); Low-set ears (HP:0000369); slightly dysplastic ears.	Retrognathia (HP:0000278), Inverted nipples (HP:0003186)	-	-	-	Bitemporal narrowing (HP:0000341), mildly flat nasal bridge (HP:0005280) with upturned nose (HP:0000463), strabismus (HP:0000486), Large earlobe (HP:0009748)	Patent foramen ovale (HP:0001655)	Respiratory failure requiring assisted ventilation (HP:0004887)	Cataract (HP:0000518), Nephroblastoma (HP:0002667)	Optic disc pallor (HP:0000543), Spasticity (HP:0001257), Irritability (HP:0000737), Behavioural disorder (HP:0000708), Sleep disturbance (HP:0002360)	-	Temperature instability (HP:0005968),	Neonatal respiratory distress (HP:0002643), Pulmonary hypoplasia (HP:0002089), Talipes equinovarus (HP:0001762), Glandular hypospadias (HP:0000807), Short long bone HP:0003026, Intracranial hemorrhage (HP:0002170)
Brain MRI
Age at BMRI		6 months and 1.5 years	7 months	3 years	3 months	7 months	5 months	9 months	NA	6 months and 13 months	4 months	7 months	13 months and 2 years	6 months	10 months (3 - 36)
Global brain atrophy	HP:0002283	Yes	Yes	Yes	No	Yes	Yes	Yes	NA	Yes	Yes	Yes	Yes	Yes	2024-12-11	Yes	No
Cerebellar atrophy	HP:0001272	Yes	No	No	No	No	Yes	Yes	NA	NA	No	Yes	No	No	2024-11-04	Yes	No
Ventriculomegaly	HP:0002119	Yes	No	Yes	No	Yes	Yes	Yes	Yes	Yes	NA	Yes	No	Yes	2024-11-09	Yes	No
Communicating hydrocephalus	HP:0001334	Yes	No	Yes	No	No	No	Yes	Yes	Yes	NA	Yes	No	No	2024-12-06	NR	NR
Noncommunicating hydrocephalus	HP:0010953	No	No	No	No	No	No	No	Yes	No	No	No	No	No	2024-12-01	Yes	No
Intracranial hemorrhage	HP:0002170	No	Yes	No	Yes	Yes	No	No	No	Yes	No	No	No	No	2024-12-04	No	Yes
Subdural hygromas		No	Yes	No	No	No	No	Yes	NA	No	Yes	No	No	No	2024-12-03	No	No
Subdural hematomas	HP:0100309	No	Yes	No	No	No	No	No	NA	Yes	No	No	No	No	2024-12-02	No	No
Widened subarachnoid space	HP:0012704	Yes	No	No	No	Yes	No	Yes	NA	Yes	Yes	Yes	No	No	2024-12-06	No	No
Thin corpus callosum	HP:0033725	Yes	No	Yes	No	Yes	Yes	Yes	NA	NA	NA	Yes	No	No	2024-12-06	Yes	NR
Hyperintensity of cerebral white matter	HP:0030890	Yes	No	Yes	Yes	Yes	Yes	Yes	NA	NA	Yes	Yes	Yes	No	2024-11-09	No	Yes
Focal T2 hyperintense basal ganglia lesion	HP:0007183	No	No	Yes	Yes	Yes	Yes	Yes	NA	Yes	No	Yes	Yes	No	2024-12-08	NR	NR
Abnormal thalamic MRI signal intensity	HP:0012696	Yes	No	Yes	Yes	Yes	Yes	Yes	NA	NA	No	Yes	Yes	No	2024-11-08	NR	NR
Abnormal brainstem MRI signal intensity	HP:0012747	No	No	Yes	No	Yes	Yes	Yes	NA	NA	No	No	No	No	2024-11-04	NR	NR
Tortuous cerebral arteries	HP:0004938	No	No	No	No	No	No	No	NA	NA	No	No	No	No	0/11	NR	Yes
Biochemical analyses
Decreased circulating copper concentration	HP:0011967	NA	NA	NA	Yes	NA	NA	No	NA	No	No	No	NA	NA	1/5	No	Yes
Decreased CSF copper concentration	HP:0034823	NA	NA	NA	NA	NA	NA	NA	NA	NR	NR	NA	NA	NA	NA	Yes	NA
Decreased circulating ceruloplasmin concentration	HP:0010837	NA	NA	NA	Yes	NA	NA	No	NA	No	No	No	NA	NA	2024-05-01	No	Yes
Increased serum lactate	HP:0002151	No	NA	No	Yes	Yes	Yes	Yes	NA	Yes	No	No	NA	Yes	2024-10-06	Yes	yes
Increased CSF lactate	HP:0002490	NA	NA	NA	NA	Yes	Yes	Yes	NA	Yes	NA	Yes	NA	NA	2024-05-05	Yes	NA
Other				Normal 24 hr urine copper	Decreased urinary copper concentration HP:0045035	Increased CSF neopterin 59 nmol/L (RV: 12-30)	Normal GDF15 and FGF21. Elevated CSF neopterin level (HP:0040204)	Hyperalaninemia (HP:0003348), Abnormality of Krebs cycle metabolism (HP:0000816), Elevated urine fumaric acid level (HP:0034648), Increased CSF lactate (HP:0002490)						Hyperammonemia (HP:0001987)
NA: Not Assessed; NR: Not Reported (not clear if the trait is absent or NA or data not available)

## Sheet: Suppl. Table2
Table 2. SLC31A1 pathogenic variants described here and previously published.
Protein Variant	cDNA Variant	Positiona	Cases	Zygosity	CADD; DANN	SIFT; PP2	ClinVar ID	gnomAD 4.1	ACMG	Publication
p.(Leu79Pro)	c.236T > C	9:113258727	1	homoz	29.5; 0.9992	P; D	1722767	0	LP	Dame et al 2022
p.(Arg90Gly) (b)	c.268C>G	9:113258759	3	homoz	27.8; 0.9989	P; D	NA	0	P	Najmabadi 2011
p.(Arg90*) (b)	c.268C>T	9:113258759	1	compound heteroz	36; 0.9981	-	NA	2.42E-5 (39)	LP	Jadot 2017
p.Arg95Cys	c.283 C>T	9:113258774	1	homoz	31; 0.9994	U; D	NA	6.195E-7 (1)	LP	This study
p.(Arg95His)	c.284G>A	9:113258775	3	homoz	25.1; 0.9994	BM; D	2446405	1.86E-6 (3)	P	Batzios et al 2022 / This study
p.(Arg102Cys)	c.304C>T	9:113258795	2	homoz	32; 0.9994	P; D	NA	2.48E-6 (4)	LP	This study
p.(Arg102His)	c.305G>A	9:113258796	2	compound heteroz	25.6; 0.9979	U; B	NA	5.58E-6 (9)	LP	This study
p.His120Gln	c.360C>G	9:113258851	5	homoz	17.33; 0.919	BM; B	NA	2,48E-06	LP	This study
p.(His120Tyr)	c.358C>T	9:113258849	1	homoz	29.5; 0.9978	U; D	NA	6,20E-07	LP	This study
p.(Thr122Lysfs*8)	c.363_364dup	9:113258852	2	compound heteroz	-	-	NA	0	LP	This study
p.(Val181Leu) (b)	c.541G>T	9:113260441	1	compound heteroz	22.4; 0.9955	U; D	NA	0	VUS	Jadot 2017
p.(Glu187*)	c.559G>T	9:113260459	1	homoz	37; 0.9962	-	NA	0	LP	This study
a. According to hg38. b. While the clinical description of the cases bearing these variants is scarce and pathogenicity unclear, they have been included here for comparative reasons. LP: Likely Pathogenic; P: Pathogenic; VUS: Variant of Unknown Significance; U: Uncertain; D: Damaging; BM: Benign Moderate. gnomAD 4.1 frequency is indicated as MAF (number of heterozigous carriers). Transcript: NM_0…

## Sheet: Suppl. Table 3
Supplementary Table 3. Polimorphisms and haplotype analisis for 9q32 region surrounding SLC31A1
Position hg19	Position hg18	MAF gnomAD 4.1
9:115936903 A>G	9:113174623	0.39
9:115931692 A>G	9:113169412	0.18
9:115925104 C>T	9:113162824	0.25
9:115920099 T>C	9:113157819	0.57
9:116122954 A>G	9:113360674	0.24
9:116131873 A>G	9:113369593	0.14
Population	REF (T/C/A/A/A/A)	ALT C/T/G/G/G/C)
Admixed American	0.1945	0.1167
European	0.3191	0.0288
African	0.1513	0.0076
East Asian	0.0942	0.0218
South Asian	0.1759	0.0072
IBS alone	0.285	0.0187
REF: Haplotype constitued by the 6 reference alleles. ALT: Haplotype conituted by the 6 alternate alleles.

## Sheet: Suppl. Table 4 - Sample Rank
Supplementary Table 4. SLC31A1 in the 314 analyzed samples
Symbol	randomized_sample_ID	normcounts
SLC31A1	Case_198	2505.05
SLC31A1	Case_39	2559.93
SLC31A1	Case_48	2588.9
SLC31A1	Case_134	2613.33
SLC31A1	Case_271	2676.11
SLC31A1	Case_199	2710.57
SLC31A1	Case_57	2713.04
SLC31A1	Case_50	2714.09
SLC31A1	Case_240	2723.96
SLC31A1	Case_24	2727.17
SLC31A1	Case_123	2734.78
SLC31A1	Case_299	2742.67
SLC31A1	Case_156	2747.18
SLC31A1	Case_36	2752.51
SLC31A1	Case_213	2754.06
SLC31A1	Case_146	2759.81
SLC31A1	Case_25	2763.11
SLC31A1	Case_194	2776.81
SLC31A1	Case_128	2795.64
SLC31A1	Case_112	2801.48
SLC31A1	Case_201	2803.02
SLC31A1	Case_292	2816.66
SLC31A1	Case_64	2820.2
SLC31A1	Case_212	2824.64
SLC31A1	Case_129	2826.85
SLC31A1	Case_58	2833.43
SLC31A1	Case_272	2836.83
SLC31A1	Case_220	2838.18
SLC31A1	Case_148	2846.29
SLC31A1	Case_42	2851.6
SLC31A1	Case_179	2855.74
SLC31A1	Case_244	2856.83
SLC31A1	Case_85	2861.11
SLC31A1	Case_190	2864.04
SLC31A1	Case_162	2866.27
SLC31A1	Case_232	2868.92
SLC31A1	Case_262	2869.38
SLC31A1	Case_109	2871.78
SLC31A1	Case_44	2888.37
SLC31A1	Case_111	2888.65
SLC31A1	Case_266	2889.9
SLC31A1	Case_265	2891.95
SLC31A1	Case_215	2896.2
SLC31A1	Case_100	2897.81
SLC31A1	Case_150	2898.95
SLC31A1	Case_282	2901.97
SLC31A1	Case_253	2903.34
SLC31A1	Case_256	2906.84
SLC31A1	Case_103	2907.6
SLC31A1	Case_175	2909.2
SLC31A1	Case_165	2909.84
SLC31A1	Case_159	2911.92
SLC31A1	Case_314	2919.61
SLC31A1	Case_298	2927.68
SLC31A1	Case_95	2928.01
SLC31A1	Case_178	2929.98
SLC31A1	Case_261	2941.99
SLC31A1	Case_157	2943.83
SLC31A1	Case_99	2944.33
SLC31A1	Case_290	2946.09
SLC31A1	Case_158	2946.78
SLC31A1	Case_6	2947.6
SLC31A1	Case_241	2947.94
SLC31A1	Case_71	2951.73
SLC31A1	Case_15	2951.78
SLC31A1	Case_205	2952.14
SLC31A1	Case_221	2959.26
SLC31A1	Case_181	2959.96
SLC31A1	Case_250	2961.03
SLC31A1	Case_23	2961.75
SLC31A1	Case_223	2963.72
SLC31A1	Case_115	2965.7
SLC31A1	Case_56	2974.08
SLC31A1	Case_195	2979.09
SLC31A1	Case_169	2979.19
SLC31A1	Case_248	2979.34
SLC31A1	Case_17	2985.04
SLC31A1	Case_110	2985.74
SLC31A1	Case_300	2985.91
SLC31A1	Case_94	2987.07
SLC31A1	Case_68	2990.36
SLC31A1	Case_33	2993.31
SLC31A1	Case_161	2998.43
SLC31A1	Case_295	3002.7
SLC31A1	Case_9	3004.57
SLC31A1	Case_135	3005.22
SLC31A1	Case_286	3013.19
SLC31A1	Case_121	3014.38
SLC31A1	Case_89	3015.25
SLC31A1	Case_237	3016.48
SLC31A1	Case_97	3016.66
SLC31A1	Case_142	3019.42
SLC31A1	Case_118	3019.67
SLC31A1	Case_38	3025.65
SLC31A1	Case_2	3025.67
SLC31A1	Case_76	3026.85
SLC31A1	Case_219	3029.46
SLC31A1	Case_92	3031.69
SLC31A1	Case_222	3033.21
SLC31A1	Case_32	3033.8
SLC31A1	Case_275	3034.92
SLC31A1	Case_230	3039.38
SLC31A1	Case_174	3043.97
SLC31A1	Case_114	3045.9
SLC31A1	Case_189	3046.17
SLC31A1	Case_73	3050.7
SLC31A1	Case_192	3051.86
SLC31A1	Case_242	3052.81
SLC31A1	Case_197	3056.04
SLC31A1	Case_243	3056.68
SLC31A1	Case_309	3056.91
SLC31A1	Case_296	3057.79
SLC31A1	Case_14	3058.46
SLC31A1	Case_238	3059
SLC31A1	Case_278	3059.16
SLC31A1	Case_270	3061.24
SLC31A1	Case_173	3063.8
SLC31A1	Case_226	3065.21
SLC31A1	Case_200	3065.77
SLC31A1	Case_252	3067.36
SLC31A1	Case_227	3067.71
SLC31A1	Case_183	3069.36
SLC31A1	Case_310	3069.81
SLC31A1	Case_170	3073.63
SLC31A1	Case_132	3074.22
SLC31A1	Case_276	3074.26
SLC31A1	Case_207	3074.35
SLC31A1	Case_196	3076.08
SLC31A1	Case_113	3076.6
SLC31A1	Case_8	3081.86
SLC31A1	Case_4	3084.48
SLC31A1	Case_31	3084.56
SLC31A1	Case_297	3089.32
SLC31A1	Case_120	3092.11
SLC31A1	Case_117	3093.21
SLC31A1	Case_60	3094.92
SLC31A1	Case_47	3095.36
SLC31A1	Case_224	3095.37
SLC31A1	Case_208	3101.21
SLC31A1	Case_108	3101.66
SLC31A1	Case_180	3103.48
SLC31A1	Case_151	3104.67
SLC31A1	Case_74	3104.78
SLC31A1	Case_188	3106.07
SLC31A1	Case_52	3106.14
SLC31A1	Case_49	3106.41
SLC31A1	Case_79	3107.22
SLC31A1	Case_311	3107.56
SLC31A1	Case_18	3107.94
SLC31A1	Case_284	3111.37
SLC31A1	Case_22	3111.74
SLC31A1	Case_255	3113.69
SLC31A1	Case_106	3115.42
SLC31A1	Case_145	3116.16
SLC31A1	Case_254	3117
SLC31A1	Case_82	3120.31
SLC31A1	Case_263	3122.61
SLC31A1	Case_236	3123.15
SLC31A1	Case_46	3124.26
SLC31A1	Case_28	3125.03
SLC31A1	Case_61	3126.59
SLC31A1	Case_304	3126.94
SLC31A1	Case_313	3127.23
SLC31A1	Case_167	3129.15
SLC31A1	Case_37	3129.43
SLC31A1	Case_182	3133.07
SLC31A1	Case_239	3133.13
SLC31A1	Case_54	3133.19
SLC31A1	Case_98	3134.41
SLC31A1	Case_287	3136.29
SLC31A1	Case_288	3137.56
SLC31A1	Case_160	3139.45
SLC31A1	Case_86	3140.56
SLC31A1	Case_211	3141.43
SLC31A1	Case_66	3143.94
SLC31A1	Case_312	3144.64
SLC31A1	Case_133	3145.8
SLC31A1	Case_96	3145.88
SLC31A1	Case_308	3147.29
SLC31A1	Case_294	3148.1
SLC31A1	Case_53	3156.66
SLC31A1	Case_206	3159.82
SLC31A1	Case_88	3161.91
SLC31A1	Case_105	3164.7
SLC31A1	Case_131	3165.16
SLC31A1	Case_246	3166.8
SLC31A1	Case_34	3167.12
SLC31A1	Case_251	3168.25
SLC31A1	Case_152	3169.96
SLC31A1	Case_45	3171.55
SLC31A1	Case_67	3173.93
SLC31A1	Case_147	3176.99
SLC31A1	Case_63	3178.25
SLC31A1	Case_235	3178.5
SLC31A1	Case_155	3179.06
SLC31A1	Case_72	3179.11
SLC31A1	P7	3179.76
SLC31A1	Case_302	3182.26
SLC31A1	Case_268	3183.52
SLC31A1	Case_125	3184.5
SLC31A1	Case_19	3187.32
SLC31A1	Case_59	3188.96
SLC31A1	Case_78	3194.37
SLC31A1	Case_3	3198.31
SLC31A1	Case_249	3200.65
SLC31A1	Case_247	3200.67
SLC31A1	Case_259	3201.46
SLC31A1	Case_83	3202.89
SLC31A1	Case_29	3204.12
SLC31A1	Case_11	3204.67
SLC31A1	Case_234	3208.26
SLC31A1	Case_172	3211.27
SLC31A1	Case_267	3218.9
SLC31A1	Case_203	3219.23
SLC31A1	Case_216	3219.47
SLC31A1	Case_186	3219.51
SLC31A1	Case_273	3223.11
SLC31A1	Case_301	3224.76
SLC31A1	Case_264	3225.19
SLC31A1	Case_283	3225.35
SLC31A1	Case_289	3227.55
SLC31A1	Case_149	3230.26
SLC31A1	Case_69	3231.75
SLC31A1	Case_209	3238.03
SLC31A1	Case_191	3241.45
SLC31A1	Case_43	3243.09
SLC31A1	Case_166	3246.34
SLC31A1	Case_137	3253.67
SLC31A1	Case_55	3255.04
SLC31A1	Case_293	3255.26
SLC31A1	Case_65	3257.47
SLC31A1	Case_84	3258.1
SLC31A1	Case_233	3258.28
SLC31A1	Case_16	3259.06
SLC31A1	Case_91	3262.51
SLC31A1	Case_1	3263.29
SLC31A1	Case_229	3266.26
SLC31A1	Case_41	3269.45
SLC31A1	Case_30	3270.53
SLC31A1	Case_62	3270.68
SLC31A1	Case_154	3275.46
SLC31A1	Case_185	3275.69
SLC31A1	Case_70	3278
SLC31A1	Case_139	3280.4
SLC31A1	Case_274	3287.16
SLC31A1	Case_177	3287.43
SLC31A1	Case_26	3287.92
SLC31A1	Case_126	3294.18
SLC31A1	Case_225	3294.65
SLC31A1	Case_163	3299.73
SLC31A1	Case_144	3301.64
SLC31A1	Case_75	3305.63
SLC31A1	Case_81	3307.38
SLC31A1	Case_77	3308.41
SLC31A1	Case_277	3309.14
SLC31A1	Case_87	3313.14
SLC31A1	Case_164	3314.04
SLC31A1	Case_116	3317.58
SLC31A1	Case_143	3318.08
SLC31A1	Case_214	3320.07
SLC31A1	Case_258	3320.7
SLC31A1	Case_5	3322.08
SLC31A1	Case_13	3325.41
SLC31A1	Case_124	3333.41
SLC31A1	Case_184	3334.1
SLC31A1	Case_193	3334.55
SLC31A1	Case_21	3336.44
SLC31A1	Case_280	3345
SLC31A1	Case_228	3347.73
SLC31A1	Case_107	3348.64
SLC31A1	Case_80	3349.15
SLC31A1	Case_90	3349.21
SLC31A1	Case_20	3351.27
SLC31A1	Case_245	3365.91
SLC31A1	Case_260	3366.07
SLC31A1	Case_176	3366.7
SLC31A1	Case_217	3366.85
SLC31A1	Case_269	3367.43
SLC31A1	Case_7	3368.18
SLC31A1	Case_187	3371.66
SLC31A1	Case_93	3374.03
SLC31A1	Case_204	3376.8
SLC31A1	Case_138	3378.59
SLC31A1	Case_12	3378.68
SLC31A1	Case_171	3389.49
SLC31A1	Case_307	3389.95
SLC31A1	Case_101	3392.44
SLC31A1	Case_35	3401.29
SLC31A1	Case_104	3405.8
SLC31A1	Case_153	3407
SLC31A1	Case_305	3411.3
SLC31A1	Case_231	3414.24
SLC31A1	Case_140	3420.03
SLC31A1	Case_119	3430.77
SLC31A1	Case_303	3432.5
SLC31A1	Case_40	3441.19
SLC31A1	Case_257	3446.48
SLC31A1	Case_306	3451.46
SLC31A1	Case_210	3453.89
SLC31A1	Case_291	3460.54
SLC31A1	Case_141	3461.03
SLC31A1	Case_279	3461.66
SLC31A1	Case_27	3480.67
SLC31A1	Case_136	3485.83
SLC31A1	Case_130	3505.91
SLC31A1	Case_10	3526.87
SLC31A1	Case_285	3529.12
SLC31A1	Case_51	3531.24
SLC31A1	Case_102	3537.47
SLC31A1	Case_127	3562.35
SLC31A1	Case_202	3594.94
SLC31A1	Case_168	3664.36
SLC31A1	Case_281	3693.24
SLC31A1	Case_218	3712.97

## Sheet: Suppl. Table 5 - Volcano plot
Supplementary Table 5. Gene expression analysis in P7 fibroblasts
Ensembl	Symbol	pValue	log2_Fold_Change	diffexpressed
ENSG00000241973	PI4KA	8.58114e-07	-0.38	NORMAL
ENSG00000175166	PSMD2	6.34087e-06	0.42	NORMAL
ENSG00000128829	EIF2AK4	1.02605e-05	-0.6	DOWN
ENSG00000148688	RPP30	0.000121685	-0.37	NORMAL
ENSG00000196923	PDLIM7	0.000158356	-0.53	DOWN
ENSG00000114867	EIF4G1	0.000217738	0.18	NORMAL
ENSG00000031081	ARHGAP31	0.000279269	0.68	UP
ENSG00000184983	NDUFA6	0.000312078	0.34	NORMAL
ENSG00000066322	ELOVL1	0.000425804	0.24	NORMAL
ENSG00000084090	STARD7	0.00045878	0.4	NORMAL
ENSG00000105290	APLP1	0.000598835	1.11	UP
ENSG00000165675	ENOX2	0.00071795	-0.47	NORMAL
ENSG00000164733	CTSB	0.00100637	0.68	UP
ENSG00000198743	SLC5A3	0.00123192	1.02	UP
ENSG00000152348	ATG10	0.00127969	0.57	UP
ENSG00000102572	STK24	0.0013993	0.26	NORMAL
ENSG00000270025	BMS1P7	0.00142557	1.34	UP
ENSG00000100219	XBP1	0.00149373	-0.32	NORMAL
ENSG00000114744	COMMD2	0.00178464	0.31	NORMAL
ENSG00000104147	OIP5	0.00191878	1	UP
ENSG00000113916	BCL6	0.00211207	-0.63	DOWN
ENSG00000117632	STMN1	0.00211962	0.45	NORMAL
ENSG00000138073	PREB	0.00212864	-0.46	NORMAL
ENSG00000171408	PDE7B	0.00222875	1.45	UP
ENSG00000286129	NA	0.00223788	-0.63	DOWN
ENSG00000198035	NA	0.00237747	0.99	UP
ENSG00000168476	REEP4	0.00273463	0.4	NORMAL
ENSG00000157014	TATDN2	0.00283775	0.21	NORMAL
ENSG00000186468	RPS23	0.00290932	-0.31	NORMAL
ENSG00000113387	SUB1	0.00368652	0.28	NORMAL
ENSG00000035687	ADSS2	0.0037881	0.25	NORMAL
ENSG00000124104	SNX21	0.00382154	-0.38	NORMAL
ENSG00000157077	ZFYVE9	0.00382671	0.27	NORMAL
ENSG00000145934	TENM2	0.00384823	1.26	UP
ENSG00000204172	AGAP9	0.00385067	1.03	UP
ENSG00000176170	SPHK1	0.00424931	-0.8	DOWN
ENSG00000150779	TIMM8B	0.00427594	0.27	NORMAL
ENSG00000243927	MRPS6	0.0043821	0.64	UP
ENSG00000149541	B3GAT3	0.00448811	-0.31	NORMAL
ENSG00000159899	NPR2	0.00449037	0.32	NORMAL
ENSG00000251079	BMS1P2	0.00460676	0.95	UP
ENSG00000170270	GON7	0.00468579	0.41	NORMAL
ENSG00000182378	PLCXD1	0.00479728	0.89	UP
ENSG00000012983	MAP4K5	0.0050273	0.27	NORMAL
ENSG00000272779	NA	0.00509781	-0.62	DOWN
ENSG00000100644	HIF1A	0.00522853	0.53	UP
ENSG00000112578	BYSL	0.00531934	-0.3	NORMAL
ENSG00000254929	NA	0.00535773	0.94	UP
ENSG00000099250	NRP1	0.00538159	0.54	UP
ENSG00000145375	SPATA5	0.00566701	-0.5	NORMAL
ENSG00000135823	STX6	0.00575401	0.23	NORMAL
ENSG00000160271	RALGDS	0.00596807	0.35	NORMAL
ENSG00000136068	FLNB	0.00597586	0.51	UP
ENSG00000106683	LIMK1	0.00597628	-0.43	NORMAL
ENSG00000011426	ANLN	0.0060242	-0.35	NORMAL
ENSG00000161921	CXCL16	0.00602906	1.01	UP
ENSG00000047644	WWC3	0.00623745	0.53	UP
ENSG00000109536	FRG1	0.0063373	0.33	NORMAL
ENSG00000197157	SND1	0.00638146	-0.23	NORMAL
ENSG00000178694	NSUN3	0.0063978	-0.32	NORMAL
ENSG00000265018	AGAP12P	0.0064863	0.62	UP
ENSG00000285628	NA	0.00686026	0.46	NORMAL
ENSG00000178035	IMPDH2	0.00691446	-0.28	NORMAL
ENSG00000092199	HNRNPC	0.00717685	0.17	NORMAL
ENSG00000178980	SELENOW	0.00748447	0.52	UP
ENSG00000160299	PCNT	0.00757029	0.24	NORMAL
ENSG00000139734	DIAPH3	0.00781294	-0.67	DOWN
ENSG00000145996	CDKAL1	0.00795327	-0.29	NORMAL
ENSG00000251070	NA	0.00795959	0.9	UP
ENSG00000249119	MTND6P4	0.0080122	-3.38	DOWN
ENSG00000179889	PDXDC1	0.00805185	0.23	NORMAL
ENSG00000285245	NA	0.00806881	0.35	NORMAL
ENSG00000167658	EEF2	0.00813207	-0.18	NORMAL
ENSG00000177192	PUS1	0.00818418	-0.3	NORMAL
ENSG00000137492	THAP12	0.00858151	0.21	NORMAL
ENSG00000272410	NA	0.00881932	0.21	NORMAL
ENSG00000255448	NA	0.00933097	0.47	NORMAL
ENSG00000170889	RPS9	0.00936715	-0.21	NORMAL
ENSG00000006327	TNFRSF12A	0.00952708	-0.36	NORMAL
ENSG00000060971	ACAA1	0.00972739	0.24	NORMAL
ENSG00000149179	C11orf49	0.00986994	-0.27	NORMAL
ENSG00000198586	TLK1	0.00987553	0.28	NORMAL
ENSG00000157181	ODR4	0.00995322	0.24	NORMAL
ENSG00000105669	COPE	0.00997553	-0.18	NORMAL
ENSG00000214114	MYCBP	0.0100552	-0.49	NORMAL
ENSG00000197747	S100A10	0.010193	-0.57	DOWN
ENSG00000170899	GSTA4	0.0102419	0.39	NORMAL
ENSG00000006007	GDE1	0.0102855	0.18	NORMAL
ENSG00000205544	TMEM256	0.010341	-0.39	NORMAL
ENSG00000138658	ZGRF1	0.0104072	0.42	NORMAL
ENSG00000144895	EIF2A	0.0107298	-0.19	NORMAL
ENSG00000112208	BAG2	0.0108594	-0.55	DOWN
ENSG00000173193	PARP14	0.0109251	0.39	NORMAL
ENSG00000153187	HNRNPU	0.010966	0.14	NORMAL
ENSG00000175104	TRAF6	0.0109717	-0.3	NORMAL
ENSG00000167840	ZNF232	0.0110103	0.46	NORMAL
ENSG00000197728	RPS26	0.0112389	0.9	UP
ENSG00000282218	NA	0.0112755	-0.52	DOWN
ENSG00000106948	AKNA	0.0114543	-0.57	DOWN
ENSG00000060339	CCAR1	0.0115215	0.17	NORMAL
ENSG00000100353	EIF3D	0.0116166	-0.16	NORMAL
ENSG00000163558	PRKCI	0.0116315	0.24	NORMAL
ENSG00000112511	PHF1	0.0118408	-0.22	NORMAL
ENSG00000078124	ACER3	0.0118719	0.36	NORMAL
ENSG00000081307	UBA5	0.0119896	0.4	NORMAL
ENSG00000054967	RELT	0.0121006	0.58	UP
ENSG00000122966	CIT	0.0121768	-0.84	DOWN
ENSG00000044446	PHKA2	0.0124373	0.32	NORMAL
ENSG00000212994	RPS26P6	0.0126032	0.91	UP
ENSG00000099203	TMED1	0.0126422	-0.29	NORMAL
ENSG00000196227	FAM217B	0.0128568	-0.43	NORMAL
ENSG00000196656	NA	0.0129861	0.9	UP
ENSG00000112759	SLC29A1	0.0132962	0.78	UP
ENSG00000204397	CARD16	0.0133765	1.29	UP
ENSG00000109576	AADAT	0.013386	0.35	NORMAL
ENSG00000180198	RCC1	0.0133862	0.33	NORMAL
ENSG00000183087	GAS6	0.0136991	-0.7	DOWN
ENSG00000138381	ASNSD1	0.0139831	0.19	NORMAL
ENSG00000222009	BTBD19	0.0140838	-0.5	NORMAL
ENSG00000146476	ARMT1	0.0143159	0.23	NORMAL
ENSG00000242485	MRPL20	0.0143307	-0.2	NORMAL
ENSG00000276012	NA	0.0144583	-2.56	DOWN
ENSG00000061273	HDAC7	0.0144874	-0.22	NORMAL
ENSG00000106355	LSM5	0.0145016	0.24	NORMAL
ENSG00000126247	CAPNS1	0.0145257	0.18	NORMAL
ENSG00000225071	RPS26P58	0.0146787	0.93	UP
ENSG00000132024	CC2D1A	0.0147083	0.22	NORMAL
ENSG00000285932	NA	0.0147115	-0.36	NORMAL
ENSG00000107679	PLEKHA1	0.0147757	0.27	NORMAL
ENSG00000172009	THOP1	0.0147971	-0.22	NORMAL
ENSG00000273230	NA	0.0149362	0.51	UP
ENSG00000003509	NDUFAF7	0.0149828	-0.3	NORMAL
ENSG00000172575	RASGRP1	0.0150064	1.6	UP
ENSG00000148218	ALAD	0.0150706	0.3	NORMAL
ENSG00000105254	TBCB	0.0150774	0.17	NORMAL
ENSG00000163191	S100A11	0.0151102	-0.25	NORMAL
ENSG00000155508	CNOT8	0.0151896	0.2	NORMAL
ENSG00000139722	VPS37B	0.0155058	-0.26	NORMAL
ENSG00000175938	ORAI3	0.0155084	-0.35	NORMAL
ENSG00000174791	RIN1	0.0156655	-0.47	NORMAL
ENSG00000214753	HNRNPUL2	0.0160129	0.13	NORMAL
ENSG00000116670	MAD2L2	0.0161575	0.28	NORMAL
ENSG00000120278	PLEKHG1	0.0163347	-2.18	DOWN
ENSG00000206149	HERC2P9	0.0164133	0.47	NORMAL
ENSG00000131469	RPL27	0.0167258	0.15	NORMAL
ENSG00000168944	CEP120	0.0168402	-0.28	NORMAL
ENSG00000103353	UBFD1	0.016847	0.19	NORMAL
ENSG00000004059	ARF5	0.016873	0.18	NORMAL
ENSG00000185834	RPL12P4	0.0170699	-1.72	DOWN
ENSG00000244026	FAM86DP	0.0171075	-0.87	DOWN
ENSG00000183688	RFLNB	0.0171433	0.63	UP
ENSG00000085365	SCAMP1	0.0171918	-0.22	NORMAL
ENSG00000138496	PARP9	0.0172121	0.44	NORMAL
ENSG00000101843	PSMD10	0.0172323	0.18	NORMAL
ENSG00000056097	ZFR	0.0173699	0.16	NORMAL
ENSG00000109917	ZPR1	0.0174303	-0.2	NORMAL
ENSG00000109944	JHY	0.017578	0.49	NORMAL
ENSG00000145337	PYURF	0.0178764	0.16	NORMAL
ENSG00000149100	EIF3M	0.0184884	-0.13	NORMAL
ENSG00000264772	NA	0.0184906	-0.17	NORMAL
ENSG00000215548	FRG1JP	0.0185018	1.06	UP
ENSG00000243403	NA	0.0185457	1.14	UP
ENSG00000113312	TTC1	0.0185581	0.16	NORMAL
ENSG00000214940	NPIPA8	0.0185684	0.36	NORMAL
ENSG00000204652	RPS26P8	0.018794	0.87	UP
ENSG00000259969	NA	0.0191709	0.73	UP
ENSG00000013016	EHD3	0.0192402	0.77	UP
ENSG00000130813	SHFL	0.0192465	0.26	NORMAL
ENSG00000168615	ADAM9	0.0192916	-0.28	NORMAL
ENSG00000228649	SNHG26	0.0193388	-0.97	DOWN
ENSG00000185787	MORF4L1	0.0193433	0.14	NORMAL
ENSG00000164329	TENT2	0.019416	-0.21	NORMAL
ENSG00000138081	FBXO11	0.0194197	0.15	NORMAL
ENSG00000116984	MTR	0.019433	0.21	NORMAL
ENSG00000187079	TEAD1	0.0194956	0.23	NORMAL
ENSG00000103187	COTL1	0.0195078	-0.47	NORMAL
ENSG00000155561	NUP205	0.0195541	-0.18	NORMAL
ENSG00000235459	RPS26P31	0.0198592	0.96	UP
ENSG00000041802	LSG1	0.0199786	0.23	NORMAL
ENSG00000154222	CC2D1B	0.0203435	0.22	NORMAL
ENSG00000145779	TNFAIP8	0.0203792	0.77	UP
ENSG00000231187	NA	0.0204594	0.92	UP
ENSG00000173210	ABLIM3	0.0205161	-0.74	DOWN
ENSG00000225791	TRAM2-AS1	0.02071	0.3	NORMAL
ENSG00000213654	GPSM3	0.0207858	-1.42	DOWN
ENSG00000059728	MXD1	0.0210145	-0.39	NORMAL
ENSG00000213995	NAXD	0.0211122	0.2	NORMAL
ENSG00000130787	HIP1R	0.021499	0.54	UP
ENSG00000234964	FABP5P7	0.021514	0.63	UP
ENSG00000213619	NDUFS3	0.0215578	0.15	NORMAL
ENSG00000103160	HSDL1	0.0219519	-0.23	NORMAL
ENSG00000075618	FSCN1	0.0220957	0.29	NORMAL
ENSG00000132471	WBP2	0.0221734	-0.25	NORMAL
ENSG00000213928	IRF9	0.0221967	0.32	NORMAL
ENSG00000166226	CCT2	0.0222997	-0.13	NORMAL
ENSG00000223416	RPS26P15	0.0223339	0.87	UP
ENSG00000148229	POLE3	0.0223639	0.21	NORMAL
ENSG00000185896	LAMP1	0.0225714	0.18	NORMAL
ENSG00000125779	PANK2	0.022693	0.21	NORMAL
ENSG00000184319	RPL23AP82	0.0227862	0.34	NORMAL
ENSG00000154114	TBCEL	0.0228906	0.2	NORMAL
ENSG00000234354	RPS26P47	0.0229131	0.88	UP
ENSG00000148180	GSN	0.0230567	-0.42	NORMAL
ENSG00000158406	H4C8	0.0231238	0.8	UP
ENSG00000179242	CDH4	0.0233194	-1.45	DOWN
ENSG00000087470	DNM1L	0.0234316	0.15	NORMAL
ENSG00000249855	EEF1A1P19	0.0235091	-0.21	NORMAL
ENSG00000114209	PDCD10	0.0237944	0.19	NORMAL
ENSG00000129158	SERGEF	0.0238714	0.35	NORMAL
ENSG00000112210	RAB23	0.0240065	-0.46	NORMAL
ENSG00000139746	RBM26	0.0241982	-0.15	NORMAL
ENSG00000183578	TNFAIP8L3	0.0244863	-1.36	DOWN
ENSG00000256950	NA	0.0245861	-0.2	NORMAL
ENSG00000174013	FBXO45	0.024757	-0.23	NORMAL
ENSG00000140406	TLNRD1	0.024857	-0.49	NORMAL
ENSG00000257354	NA	0.0248603	0.55	UP
ENSG00000013573	DDX11	0.0248928	-0.81	DOWN
ENSG00000116688	MFN2	0.0256042	0.14	NORMAL
ENSG00000050393	MCUR1	0.0257715	0.22	NORMAL
ENSG00000100243	CYB5R3	0.0259057	0.23	NORMAL
ENSG00000166503	HDGFL3	0.0259855	0.27	NORMAL
ENSG00000134686	PHC2	0.026018	-0.27	NORMAL
ENSG00000125995	ROMO1	0.0260324	-0.23	NORMAL
ENSG00000198744	MTCO3P12	0.0260943	-1.52	DOWN
ENSG00000198060	MARCHF5	0.0261406	0.18	NORMAL
ENSG00000113643	RARS1	0.026163	-0.16	NORMAL
ENSG00000135018	UBQLN1	0.0262676	-0.13	NORMAL
ENSG00000148158	SNX30	0.0264325	0.31	NORMAL
ENSG00000196531	NACA	0.0265082	-0.11	NORMAL
ENSG00000286261	NA	0.0267827	-0.65	DOWN
ENSG00000109854	HTATIP2	0.0268281	-1.09	DOWN
ENSG00000108819	PPP1R9B	0.0268374	0.19	NORMAL
ENSG00000106344	RBM28	0.0268735	0.2	NORMAL
ENSG00000128272	ATF4	0.0269808	-0.31	NORMAL
ENSG00000077549	CAPZB	0.0269913	-0.15	NORMAL
ENSG00000101473	ACOT8	0.0274502	0.23	NORMAL
ENSG00000212829	RPS26P3	0.0274862	0.89	UP
ENSG00000176435	CLEC14A	0.027593	2	UP
ENSG00000205571	SMN2	0.0276135	-0.77	DOWN
ENSG00000111906	HDDC2	0.0276874	0.26	NORMAL
ENSG00000111275	ALDH2	0.0276906	0.57	UP
ENSG00000164045	CDC25A	0.0278787	-0.89	DOWN
ENSG00000102743	SLC25A15	0.0279337	0.37	NORMAL
ENSG00000156011	PSD3	0.0281262	0.62	UP
ENSG00000214967	NPIPA7	0.0282584	0.38	NORMAL
ENSG00000158163	DZIP1L	0.0284367	0.35	NORMAL
ENSG00000174282	ZBTB4	0.0284374	-0.21	NORMAL
ENSG00000136463	TACO1	0.0288727	0.19	NORMAL
ENSG00000118985	ELL2	0.0289529	-0.48	NORMAL
ENSG00000089063	TMEM230	0.0291078	0.21	NORMAL
ENSG00000158985	CDC42SE2	0.0293915	-0.21	NORMAL
ENSG00000107796	ACTA2	0.0293958	-1.32	DOWN
ENSG00000083720	OXCT1	0.0294499	0.28	NORMAL
ENSG00000167779	IGFBP6	0.0294719	-0.7	DOWN
ENSG00000163964	PIGX	0.0295241	0.26	NORMAL
ENSG00000181610	MRPS23	0.0295704	0.17	NORMAL
ENSG00000090273	NUDC	0.0296089	-0.13	NORMAL
ENSG00000113719	ERGIC1	0.0297547	0.24	NORMAL
ENSG00000160360	GPSM1	0.0299794	0.28	NORMAL
ENSG00000114544	SLC41A3	0.0299978	0.27	NORMAL
ENSG00000100441	KHNYN	0.0300425	-0.22	NORMAL
ENSG00000115226	FNDC4	0.0302145	0.56	UP
ENSG00000007923	DNAJC11	0.0303123	0.14	NORMAL
ENSG00000134900	TPP2	0.0303783	-0.16	NORMAL
ENSG00000244604	NA	0.0304911	1.12	UP
ENSG00000137752	CASP1	0.0305888	0.76	UP
ENSG00000254851	NA	0.0307981	-0.56	DOWN
ENSG00000168495	POLR3D	0.0308417	-0.21	NORMAL
ENSG00000179476	C14orf28	0.0309154	-0.37	NORMAL
ENSG00000100307	CBX7	0.0309842	-0.4	NORMAL
ENSG00000259917	HNRNPLP2	0.0310245	0.72	UP
ENSG00000198700	IPO9	0.0310424	0.12	NORMAL
ENSG00000144959	NCEH1	0.0311734	-0.57	DOWN
ENSG00000137876	RSL24D1	0.031312	-0.18	NORMAL
ENSG00000065665	SEC61A2	0.0313759	0.31	NORMAL
ENSG00000165891	E2F7	0.0313974	-0.79	DOWN
ENSG00000113070	HBEGF	0.0316405	-1.36	DOWN
ENSG00000156374	PCGF6	0.0317963	0.22	NORMAL
ENSG00000138777	PPA2	0.0320312	0.27	NORMAL
ENSG00000177868	SVBP	0.0320635	0.33	NORMAL
ENSG00000172062	SMN1	0.0324795	-0.62	DOWN
ENSG00000106351	AGFG2	0.0325077	0.41	NORMAL
ENSG00000105429	MEGF8	0.032802	0.23	NORMAL
ENSG00000135390	ATP5MC2	0.0329556	-0.14	NORMAL
ENSG00000064726	BTBD1	0.0330775	0.14	NORMAL
ENSG00000159214	CCDC24	0.0331427	0.46	NORMAL
ENSG00000257732	NA	0.0331476	-2.46	DOWN
ENSG00000204370	SDHD	0.033208	0.13	NORMAL
ENSG00000104774	MAN2B1	0.0332262	0.29	NORMAL
ENSG00000174227	PIGG	0.0332747	0.22	NORMAL
ENSG00000151470	C4orf33	0.0335146	0.52	UP
ENSG00000239789	MRPS17	0.0335272	-0.22	NORMAL
ENSG00000114346	ECT2	0.0335726	-0.26	NORMAL
ENSG00000170214	ADRA1B	0.0337464	1.07	UP
ENSG00000114999	TTL	0.0337513	0.19	NORMAL
ENSG00000183386	FHL3	0.0337633	-0.43	NORMAL
ENSG00000167985	SDHAF2	0.0338614	0.16	NORMAL
ENSG00000023287	RB1CC1	0.0339696	-0.18	NORMAL
ENSG00000123552	USP45	0.0339957	0.3	NORMAL
ENSG00000112245	PTP4A1	0.0341815	0.23	NORMAL
ENSG00000117143	UAP1	0.034246	-0.28	NORMAL
ENSG00000172594	SMPDL3A	0.0345848	-0.66	DOWN
ENSG00000171017	LRRC8E	0.0348719	-0.64	DOWN
ENSG00000104490	NCALD	0.0348777	0.72	UP
ENSG00000117906	RCN2	0.0349053	0.18	NORMAL
ENSG00000283886	NA	0.0349203	0.85	UP
ENSG00000119820	YIPF4	0.0349683	-0.13	NORMAL
ENSG00000113460	BRIX1	0.0350176	-0.29	NORMAL
ENSG00000136925	TSTD2	0.0350316	0.2	NORMAL
ENSG00000130720	FIBCD1	0.0350991	1.63	UP
ENSG00000285976	NA	0.0355417	0.23	NORMAL
ENSG00000049192	ADAMTS6	0.0355764	-0.62	DOWN
ENSG00000155304	HSPA13	0.0356351	-0.19	NORMAL
ENSG00000232637	NA	0.0356897	0.46	NORMAL
ENSG00000059378	PARP12	0.0356918	0.46	NORMAL
ENSG00000255152	MSH5-SAPCD1	0.0357791	-0.37	NORMAL
ENSG00000131375	CAPN7	0.035862	0.18	NORMAL
ENSG00000171791	BCL2	0.035871	-0.69	DOWN
ENSG00000164687	FABP5	0.0358915	0.58	UP
ENSG00000073008	PVR	0.035932	-0.45	NORMAL
ENSG00000102753	KPNA3	0.0359449	0.13	NORMAL
ENSG00000267561	NA	0.0363246	-0.29	NORMAL
ENSG00000285629	NA	0.0364265	-0.18	NORMAL
ENSG00000132670	PTPRA	0.0365413	-0.15	NORMAL
ENSG00000280852	NA	0.0375337	0.76	UP
ENSG00000131374	TBC1D5	0.0377612	0.16	NORMAL
ENSG00000148943	LIN7C	0.0378333	-0.34	NORMAL
ENSG00000111602	TIMELESS	0.0380718	0.26	NORMAL
ENSG00000225614	ZNF469	0.0384679	0.56	UP
ENSG00000101955	SRPX	0.0386864	-0.72	DOWN
ENSG00000157107	FCHO2	0.0387137	-0.19	NORMAL
ENSG00000118518	RNF146	0.0387842	-0.21	NORMAL
ENSG00000100246	DNAL4	0.0391511	-0.23	NORMAL
ENSG00000148484	RSU1	0.0396815	-0.28	NORMAL
ENSG00000251184	NA	0.0397804	-0.6	DOWN
ENSG00000166780	BMERB1	0.0398061	-0.56	DOWN
ENSG00000171492	LRRC8D	0.0398291	0.42	NORMAL
ENSG00000241839	PLEKHO2	0.0398794	0.37	NORMAL
ENSG00000106638	TBL2	0.0399853	-0.18	NORMAL
ENSG00000188215	DCUN1D3	0.0401677	-0.42	NORMAL
ENSG00000189343	RPS2P46	0.040378	-0.6	DOWN
ENSG00000089902	RCOR1	0.0405039	0.19	NORMAL
ENSG00000213250	RBMS2P1	0.0405916	-0.46	NORMAL
ENSG00000205629	LCMT1	0.0406524	0.18	NORMAL
ENSG00000259112	NDUFC2-KCTD14	0.0407003	-0.2	NORMAL
ENSG00000143761	ARF1	0.0408256	-0.1	NORMAL
ENSG00000181894	ZNF329	0.0410839	-0.27	NORMAL
ENSG00000271092	TLCD4-RWDD3	0.0411971	-0.35	NORMAL
ENSG00000108559	NUP88	0.0412557	0.19	NORMAL
ENSG00000167671	UBXN6	0.0414977	-0.17	NORMAL
ENSG00000166860	ZBTB39	0.0416251	-0.31	NORMAL
ENSG00000177707	NECTIN3	0.0416391	-0.53	DOWN
ENSG00000188938	FAM120AOS	0.0417837	0.15	NORMAL
ENSG00000161960	EIF4A1	0.0417931	-0.14	NORMAL
ENSG00000130635	COL5A1	0.0423721	-0.37	NORMAL
ENSG00000134779	TPGS2	0.042378	0.21	NORMAL
ENSG00000196159	FAT4	0.0426784	0.45	NORMAL
ENSG00000137842	TMEM62	0.0427172	0.28	NORMAL
ENSG00000138613	APH1B	0.042722	-0.32	NORMAL
ENSG00000261487	NA	0.0431369	-0.3	NORMAL
ENSG00000197601	FAR1	0.0431392	0.18	NORMAL
ENSG00000162631	NTNG1	0.0431441	-1.47	DOWN
ENSG00000160766	GBAP1	0.0431938	0.25	NORMAL
ENSG00000110931	CAMKK2	0.0432173	0.15	NORMAL
ENSG00000204304	PBX2	0.0433034	-0.16	NORMAL
ENSG00000135744	AGT	0.0434179	-4.95	DOWN
ENSG00000120948	TARDBP	0.0437043	0.11	NORMAL
ENSG00000149177	PTPRJ	0.0439034	-0.48	NORMAL
ENSG00000264058	NA	0.0439612	0.18	NORMAL
ENSG00000075240	GRAMD4	0.0440725	-0.31	NORMAL
ENSG00000111907	TPD52L1	0.0440852	0.93	UP
ENSG00000000003	TSPAN6	0.0441593	0.21	NORMAL
ENSG00000196812	ZSCAN16	0.0441938	-0.55	DOWN
ENSG00000219451	RPL23P8	0.0443666	-1.58	DOWN
ENSG00000131236	CAP1	0.0445557	-0.13	NORMAL
ENSG00000254681	PKD1P5	0.0445584	0.44	NORMAL
ENSG00000149485	FADS1	0.0445696	-0.56	DOWN
ENSG00000172432	GTPBP2	0.0449359	-0.24	NORMAL
ENSG00000158710	TAGLN2	0.0449623	-0.25	NORMAL
ENSG00000180008	SOCS4	0.0449648	-0.19	NORMAL
ENSG00000177663	IL17RA	0.0449737	-0.58	DOWN
ENSG00000136378	ADAMTS7	0.0451053	0.8	UP
ENSG00000101246	ARFRP1	0.0451422	0.18	NORMAL
ENSG00000269242	NA	0.0453822	0.3	NORMAL
ENSG00000074935	TUBE1	0.0455334	-0.31	NORMAL
ENSG00000071894	CPSF1	0.0456552	-0.31	NORMAL
ENSG00000147649	MTDH	0.0457897	-0.14	NORMAL
ENSG00000073614	KDM5A	0.0457982	0.13	NORMAL
ENSG00000277957	SENP3-EIF4A1	0.0459132	-0.13	NORMAL
ENSG00000154945	ANKRD40	0.0459653	-0.16	NORMAL
ENSG00000137094	DNAJB5	0.0459984	0.35	NORMAL
ENSG00000111913	RIPOR2	0.0460672	-1.72	DOWN
ENSG00000119917	IFIT3	0.046148	0.66	UP
ENSG00000170558	CDH2	0.0462686	-1.05	DOWN
ENSG00000035403	VCL	0.0462922	-0.24	NORMAL
ENSG00000215012	RTL10	0.0462936	-0.39	NORMAL
ENSG00000196950	SLC39A10	0.0463729	0.55	UP
ENSG00000213719	CLIC1	0.0464786	-0.18	NORMAL
ENSG00000272980	NA	0.046804	-0.39	NORMAL
ENSG00000053371	AKR7A2	0.0468105	0.21	NORMAL
ENSG00000124299	PEPD	0.0468685	0.2	NORMAL
ENSG00000134109	EDEM1	0.0468686	-0.24	NORMAL
ENSG00000144036	EXOC6B	0.047062	0.18	NORMAL
ENSG00000137411	VARS2	0.0470754	0.33	NORMAL
ENSG00000079841	RIMS1	0.0472546	1.54	UP
ENSG00000171940	ZNF217	0.0474973	-0.42	NORMAL
ENSG00000196526	AFAP1	0.0475653	0.36	NORMAL
ENSG00000157827	FMNL2	0.0476591	0.43	NORMAL
ENSG00000167136	ENDOG	0.0479433	-0.5	NORMAL
ENSG00000134698	2004-08-01	0.0484525	-0.19	NORMAL
ENSG00000001461	NIPAL3	0.0485672	0.41	NORMAL
ENSG00000270647	TAF15	0.0487548	0.16	NORMAL
ENSG00000104067	TJP1	0.0489841	0.19	NORMAL
ENSG00000273899	NOL12	0.0490119	-0.27	NORMAL
ENSG00000205356	TECPR1	0.0491572	0.19	NORMAL
ENSG00000185480	PARPBP	0.0492119	0.39	NORMAL
ENSG00000163093	BBS5	0.0492178	0.22	NORMAL
ENSG00000149357	LAMTOR1	0.0493198	0.13	NORMAL
ENSG00000276550	HERC2P2	0.0493205	0.69	UP
ENSG00000198408	OGA	0.0493901	0.19	NORMAL
ENSG00000119969	HELLS	0.0493911	0.35	NORMAL
ENSG00000120217	CD274	0.0495858	0.77	UP
ENSG00000288473	NA	0.0499438	0.22	NORMAL
ENSG00000284337	NA	0.0503366	-0.53	NORMAL
ENSG00000115520	COQ10B	0.0505651	-0.19	NORMAL
ENSG00000108825	PTGES3L-AARSD1	0.0506494	-0.19	NORMAL
ENSG00000100526	CDKN3	0.0509601	0.42	NORMAL
ENSG00000088986	DYNLL1	0.0512432	0.15	NORMAL
ENSG00000166278	C2	0.0513996	1.21	NORMAL
ENSG00000109452	INPP4B	0.0514359	-0.77	NORMAL
ENSG00000164099	PRSS12	0.0516523	0.74	NORMAL
ENSG00000183628	DGCR6	0.0519016	0.39	NORMAL
ENSG00000172965	MIR4435-2HG	0.0519459	-0.3	NORMAL
ENSG00000150433	TMEM218	0.0520462	0.18	NORMAL
ENSG00000102189	EEA1	0.0522919	-0.21	NORMAL
ENSG00000121022	COPS5	0.0522965	-0.13	NORMAL
ENSG00000186591	UBE2H	0.0523947	-0.19	NORMAL
ENSG00000130741	EIF2S3	0.0527194	-0.2	NORMAL
ENSG00000101230	ISM1	0.052822	-2.54	NORMAL
ENSG00000151413	NUBPL	0.0528459	0.23	NORMAL
ENSG00000206053	JPT2	0.0529473	0.22	NORMAL
ENSG00000106086	PLEKHA8	0.053076	-0.22	NORMAL
ENSG00000213722	DDAH2	0.0531408	-0.26	NORMAL
ENSG00000102452	NALCN	0.0532311	0.69	NORMAL
ENSG00000075539	FRYL	0.0533051	-0.19	NORMAL
ENSG00000146842	TMEM209	0.053392	-0.27	NORMAL
ENSG00000135245	HILPDA	0.0534314	0.4	NORMAL
ENSG00000073584	SMARCE1	0.0534831	0.14	NORMAL
ENSG00000122034	GTF3A	0.0538149	0.18	NORMAL
ENSG00000100147	CCDC134	0.0540615	-0.56	NORMAL
ENSG00000229018	PMS2P7	0.0540724	0.7	NORMAL
ENSG00000102580	DNAJC3	0.0540829	-0.19	NORMAL
ENSG00000244300	GATA2-AS1	0.0541841	1.21	NORMAL
ENSG00000257621	PSMA3-AS1	0.0542245	0.21	NORMAL
ENSG00000131931	THAP1	0.0542586	-0.26	NORMAL
ENSG00000108797	CNTNAP1	0.0543789	0.41	NORMAL
ENSG00000182957	SPATA13	0.0546011	0.53	NORMAL
ENSG00000108950	FAM20A	0.0549049	1.3	NORMAL
ENSG00000113580	NR3C1	0.0550085	0.26	NORMAL
ENSG00000163389	POGLUT1	0.0550395	0.34	NORMAL
ENSG00000274944	NA	0.0551607	-0.67	NORMAL
ENSG00000162517	PEF1	0.0552347	0.13	NORMAL
ENSG00000272657	NA	0.0553049	0.5	NORMAL
ENSG00000185019	UBOX5	0.05537	-0.29	NORMAL
ENSG00000163939	PBRM1	0.0555004	0.14	NORMAL
ENSG00000122729	ACO1	0.0555518	0.2	NORMAL
ENSG00000064313	TAF2	0.0555627	-0.14	NORMAL
ENSG00000101624	CEP76	0.0556411	0.25	NORMAL
ENSG00000166333	ILK	0.0558203	-0.2	NORMAL
ENSG00000070366	SMG6	0.055889	0.21	NORMAL
ENSG00000182552	RWDD4	0.0560132	0.15	NORMAL
ENSG00000158301	GPRASP2	0.0561033	-0.25	NORMAL
ENSG00000108592	FTSJ3	0.056302	0.27	NORMAL
ENSG00000214827	MTCP1	0.056433	0.34	NORMAL
ENSG00000263887	NA	0.0566375	0.53	NORMAL
ENSG00000105854	PON2	0.056678	0.22	NORMAL
ENSG00000261130	NA	0.0566941	-0.53	NORMAL
ENSG00000137513	NARS2	0.0567125	0.29	NORMAL
ENSG00000257767	NA	0.0567685	0.51	NORMAL
ENSG00000137714	FDX1	0.056917	0.24	NORMAL
ENSG00000282057	NA	0.057072	-0.45	NORMAL
ENSG00000110801	PSMD9	0.0571303	-0.13	NORMAL
ENSG00000141556	TBCD	0.0572159	0.2	NORMAL
ENSG00000054654	SYNE2	0.0575579	0.54	NORMAL
ENSG00000012963	UBR7	0.0575948	0.15	NORMAL
ENSG00000176393	RNPEP	0.0577247	0.21	NORMAL
ENSG00000132463	GRSF1	0.0577461	0.12	NORMAL
ENSG00000134597	RBMX2	0.0577757	-0.2	NORMAL
ENSG00000066279	ASPM	0.0581433	0.34	NORMAL
ENSG00000070501	POLB	0.058263	0.26	NORMAL
ENSG00000163840	DTX3L	0.0583857	0.3	NORMAL
ENSG00000165410	CFL2	0.0586206	-0.28	NORMAL
ENSG00000149582	TMEM25	0.0586493	0.57	NORMAL
ENSG00000159147	DONSON	0.058712	0.25	NORMAL
ENSG00000115884	SDC1	0.0587697	-0.79	NORMAL
ENSG00000106605	BLVRA	0.0588998	-0.29	NORMAL
ENSG00000170004	CHD3	0.0591284	0.27	NORMAL
ENSG00000055332	EIF2AK2	0.0595323	0.19	NORMAL
ENSG00000114251	WNT5A	0.0599732	0.7	NORMAL
ENSG00000099797	TECR	0.0600291	-0.23	NORMAL
ENSG00000127989	MTERF1	0.0600562	-0.27	NORMAL
ENSG00000171302	CANT1	0.0601648	-0.14	NORMAL
ENSG00000146282	RARS2	0.0601809	0.22	NORMAL
ENSG00000128731	HERC2	0.0602398	0.2	NORMAL
ENSG00000196110	ZNF699	0.0602615	-0.42	NORMAL
ENSG00000070404	FSTL3	0.0603258	-0.63	NORMAL
ENSG00000163322	ABRAXAS1	0.0604375	-0.24	NORMAL
ENSG00000025423	HSD17B6	0.0607531	-1.52	NORMAL
ENSG00000159720	ATP6V0D1	0.0610196	0.11	NORMAL
ENSG00000167535	CACNB3	0.0612547	0.28	NORMAL
ENSG00000145817	YIPF5	0.0614901	0.19	NORMAL
ENSG00000070814	TCOF1	0.061871	0.18	NORMAL
ENSG00000105173	CCNE1	0.0619242	0.46	NORMAL
ENSG00000117222	RBBP5	0.0621089	-0.15	NORMAL
ENSG00000198959	TGM2	0.0621551	-1.84	NORMAL
ENSG00000187446	CHP1	0.0622017	-0.16	NORMAL
ENSG00000118193	KIF14	0.0624333	-0.53	NORMAL
ENSG00000197724	PHF2	0.0628038	0.13	NORMAL
ENSG00000072364	AFF4	0.0629426	0.11	NORMAL
ENSG00000148090	AUH	0.0630487	-0.3	NORMAL
ENSG00000135916	ITM2C	0.0631038	0.44	NORMAL
ENSG00000126432	PRDX5	0.0632214	-0.15	NORMAL
ENSG00000205937	RNPS1	0.0633256	-0.12	NORMAL
ENSG00000166130	IKBIP	0.0634665	-0.24	NORMAL
ENSG00000070087	PFN2	0.0635063	0.32	NORMAL
ENSG00000164983	TMEM65	0.0637975	-0.78	NORMAL
ENSG00000182580	EPHB3	0.0639429	0.49	NORMAL
ENSG00000051009	FHIP1B	0.0640777	-0.2	NORMAL
ENSG00000126768	TIMM17B	0.0641075	-0.21	NORMAL
ENSG00000099795	NDUFB7	0.0641223	-0.17	NORMAL
ENSG00000232533	NA	0.0644923	0.37	NORMAL
ENSG00000108861	DUSP3	0.0645091	-0.28	NORMAL
ENSG00000168685	IL7R	0.0648128	-1.45	NORMAL
ENSG00000261652	C15orf65	0.064885	-0.7	NORMAL
ENSG00000123106	CCDC91	0.0650185	0.19	NORMAL
ENSG00000152137	HSPB8	0.0650952	-0.86	NORMAL
ENSG00000196116	TDRD7	0.0651452	0.25	NORMAL
ENSG00000168036	CTNNB1	0.065701	-0.14	NORMAL
ENSG00000197323	TRIM33	0.0660587	-0.15	NORMAL
ENSG00000123240	OPTN	0.0661176	0.23	NORMAL
ENSG00000161036	LRWD1	0.0661793	-0.25	NORMAL
ENSG00000184743	ATL3	0.0663744	-0.23	NORMAL
ENSG00000160688	FLAD1	0.0664207	-0.18	NORMAL
ENSG00000259529	NA	0.0667005	0.17	NORMAL
ENSG00000158201	ABHD3	0.0669235	0.37	NORMAL
ENSG00000251669	FAM86EP	0.0670246	-0.56	NORMAL
ENSG00000269547	NA	0.0670536	0.22	NORMAL
ENSG00000185219	ZNF445	0.0672484	0.16	NORMAL
ENSG00000189308	LIN54	0.0672719	-0.22	NORMAL
ENSG00000235162	C12orf75	0.0673019	-0.49	NORMAL
ENSG00000198429	ZNF69	0.0673624	0.45	NORMAL
ENSG00000131381	RBSN	0.0675473	-0.13	NORMAL
ENSG00000182180	MRPS16	0.0676669	-0.13	NORMAL
ENSG00000124508	BTN2A2	0.0677116	0.44	NORMAL
ENSG00000183666	GUSBP1	0.067908	0.38	NORMAL
ENSG00000074047	GLI2	0.0679662	0.48	NORMAL
ENSG00000269590	NA	0.0680164	0.26	NORMAL
ENSG00000127481	UBR4	0.0682114	0.23	NORMAL
ENSG00000246430	LINC00968	0.0682883	0.88	NORMAL
ENSG00000139178	C1RL	0.0683719	0.46	NORMAL
ENSG00000125944	HNRNPR	0.0684441	0.12	NORMAL
ENSG00000197121	PGAP1	0.0684737	-0.25	NORMAL
ENSG00000165392	WRN	0.0685148	0.2	NORMAL
ENSG00000118804	STBD1	0.0686845	-0.43	NORMAL
ENSG00000084092	NOA1	0.0687972	-0.18	NORMAL
ENSG00000069345	DNAJA2	0.0688204	0.1	NORMAL
ENSG00000166311	SMPD1	0.0688409	0.24	NORMAL
ENSG00000135720	DYNC1LI2	0.0689623	0.12	NORMAL
ENSG00000197149	NA	0.0689642	-3.31	NORMAL
ENSG00000123094	RASSF8	0.0689904	-0.39	NORMAL
ENSG00000158062	UBXN11	0.0690073	-0.36	NORMAL
ENSG00000272084	NA	0.0690528	0.33	NORMAL
ENSG00000109794	FAM149A	0.0692942	-1.33	NORMAL
ENSG00000114331	ACAP2	0.0693381	-0.14	NORMAL
ENSG00000135048	CEMIP2	0.0693654	0.34	NORMAL
ENSG00000137055	PLAA	0.069431	-0.13	NORMAL
ENSG00000104325	DECR1	0.069706	0.19	NORMAL
ENSG00000272341	NA	0.0697438	0.47	NORMAL
ENSG00000117360	PRPF3	0.0697599	-0.15	NORMAL
ENSG00000095906	NUBP2	0.0697682	-0.16	NORMAL
ENSG00000010017	RANBP9	0.069933	0.17	NORMAL
ENSG00000249773	NA	0.0701332	-0.24	NORMAL
ENSG00000154839	SKA1	0.0702602	-0.66	NORMAL
ENSG00000246090	NA	0.0703621	0.65	NORMAL
ENSG00000139289	PHLDA1	0.0703968	-0.75	NORMAL
ENSG00000008086	CDKL5	0.070474	0.31	NORMAL
ENSG00000158623	COPG2	0.0706052	0.4	NORMAL
ENSG00000102309	PIN4	0.0706456	0.31	NORMAL
ENSG00000139343	SNRPF	0.0707437	-0.17	NORMAL
ENSG00000118707	TGIF2	0.0708057	0.38	NORMAL
ENSG00000285815	GET1-SH3BGR	0.0709082	-0.35	NORMAL
ENSG00000164941	INTS8	0.0709361	-0.17	NORMAL
ENSG00000173621	LRFN4	0.070951	0.28	NORMAL
ENSG00000184979	USP18	0.0709645	0.76	NORMAL
ENSG00000249240	NA	0.0711016	0.34	NORMAL
ENSG00000234327	ZNF232-AS1	0.0711414	0.55	NORMAL
ENSG00000204164	NA	0.0711532	0.38	NORMAL
ENSG00000151239	TWF1	0.0712226	0.12	NORMAL
ENSG00000172171	TEFM	0.0712832	0.24	NORMAL
ENSG00000166710	B2M	0.0713307	0.28	NORMAL
ENSG00000174032	SLC25A30	0.0713573	-0.3	NORMAL
ENSG00000101191	DIDO1	0.0713623	0.13	NORMAL
ENSG00000181852	RNF41	0.0714706	-0.19	NORMAL
ENSG00000219470	NA	0.0715652	-1.67	NORMAL
ENSG00000170855	TRIAP1	0.0721927	0.16	NORMAL
ENSG00000124181	PLCG1	0.0722662	0.14	NORMAL
ENSG00000197299	BLM	0.0722851	-0.61	NORMAL
ENSG00000185158	LRRC37B	0.0724196	0.22	NORMAL
ENSG00000174807	CD248	0.0724739	-0.37	NORMAL
ENSG00000214199	EEF1A1P12	0.0729482	-0.32	NORMAL
ENSG00000185630	PBX1	0.0731422	-0.49	NORMAL
ENSG00000187210	GCNT1	0.0731926	-0.72	NORMAL
ENSG00000168137	SETD5	0.0732121	0.14	NORMAL
ENSG00000145191	EIF2B5	0.0732498	-0.14	NORMAL
ENSG00000149591	TAGLN	0.0734056	-0.47	NORMAL
ENSG00000271949	NA	0.0734627	0.55	NORMAL
ENSG00000071189	SNX13	0.0736035	-0.14	NORMAL
ENSG00000185710	SMG1P4	0.0736265	0.37	NORMAL
ENSG00000157873	TNFRSF14	0.0736446	0.38	NORMAL
ENSG00000126458	RRAS	0.0736939	-0.21	NORMAL
ENSG00000134463	ECHDC3	0.0737864	1.26	NORMAL
ENSG00000110218	PANX1	0.0738377	0.27	NORMAL
ENSG00000061918	GUCY1B1	0.0739063	-1.16	NORMAL
ENSG00000115762	PLEKHB2	0.0739194	-0.16	NORMAL
ENSG00000138395	CDK15	0.0739582	-1.35	NORMAL
ENSG00000127870	RNF6	0.0740646	-0.16	NORMAL
ENSG00000134030	CTIF	0.0741661	-0.2	NORMAL
ENSG00000159403	C1R	0.074171	0.59	NORMAL
ENSG00000143153	ATP1B1	0.0742414	0.7	NORMAL
ENSG00000272414	FAM47E-STBD1	0.0743833	-0.42	NORMAL
ENSG00000116478	HDAC1	0.0743855	0.18	NORMAL
ENSG00000223745	CCDC18-AS1	0.0744421	-0.47	NORMAL
ENSG00000163545	NUAK2	0.0746143	0.74	NORMAL
ENSG00000160305	DIP2A	0.074686	-0.15	NORMAL
ENSG00000185432	METTL7A	0.0749492	-0.76	NORMAL
ENSG00000145555	MYO10	0.0749649	0.47	NORMAL
ENSG00000111696	NT5DC3	0.0751712	-0.6	NORMAL
ENSG00000163710	PCOLCE2	0.0755511	0.95	NORMAL
ENSG00000151617	EDNRA	0.0757291	0.81	NORMAL
ENSG00000116604	MEF2D	0.0758676	-0.21	NORMAL
ENSG00000265241	RBM8A	0.0760181	0.14	NORMAL
ENSG00000178935	ZNF552	0.0761353	-0.35	NORMAL
ENSG00000137210	TMEM14B	0.0762696	0.19	NORMAL
ENSG00000162076	FLYWCH2	0.0763941	0.2	NORMAL
ENSG00000171951	SCG2	0.0764067	-2.12	NORMAL
ENSG00000171109	MFN1	0.0765052	-0.18	NORMAL
ENSG00000181195	PENK	0.0765893	1.46	NORMAL
ENSG00000154429	CCSAP	0.0766276	0.26	NORMAL
ENSG00000113273	ARSB	0.0767201	0.34	NORMAL
ENSG00000108641	B9D1	0.0769243	-0.27	NORMAL
ENSG00000111142	METAP2	0.0770415	0.15	NORMAL
ENSG00000106211	HSPB1	0.0770542	-0.26	NORMAL
ENSG00000100416	TRMU	0.0770871	0.18	NORMAL
ENSG00000095574	IKZF5	0.0771012	-0.19	NORMAL
ENSG00000091039	OSBPL8	0.0771299	-0.39	NORMAL
ENSG00000188312	CENPP	0.0773235	0.39	NORMAL
ENSG00000166073	GPR176	0.0776205	-0.26	NORMAL
ENSG00000001617	SEMA3F	0.0776286	0.88	NORMAL
ENSG00000261662	NA	0.0776728	0.54	NORMAL
ENSG00000285655	NA	0.0776729	-0.79	NORMAL
ENSG00000160216	AGPAT3	0.0776822	0.15	NORMAL
ENSG00000168040	FADD	0.0778885	-0.18	NORMAL
ENSG00000148335	NTMT1	0.0779378	-0.18	NORMAL
ENSG00000148498	PARD3	0.0779687	-0.22	NORMAL
ENSG00000134516	DOCK2	0.0780781	-1.14	NORMAL
ENSG00000064995	TAF11	0.078178	0.17	NORMAL
ENSG00000114405	C3orf14	0.0782636	0.3	NORMAL
ENSG00000136830	NIBAN2	0.0782926	0.17	NORMAL
ENSG00000227811	INKA2-AS1	0.0786111	1.02	NORMAL
ENSG00000114354	TFG	0.0787235	-0.13	NORMAL
ENSG00000258539	NA	0.0788133	-0.28	NORMAL
ENSG00000074590	NUAK1	0.0788375	-0.49	NORMAL
ENSG00000119402	FBXW2	0.078841	0.13	NORMAL
ENSG00000111321	LTBR	0.0789029	-0.24	NORMAL
ENSG00000138069	RAB1A	0.0790421	0.09	NORMAL
ENSG00000232956	SNHG15	0.0793105	-0.42	NORMAL
ENSG00000171606	ZNF274	0.0793325	-0.33	NORMAL
ENSG00000126878	AIF1L	0.0794438	-3.56	NORMAL
ENSG00000160746	ANO10	0.0794903	-0.21	NORMAL
ENSG00000091947	TMEM101	0.0798339	-0.18	NORMAL
ENSG00000169612	RAMAC	0.079888	-0.16	NORMAL
ENSG00000162694	EXTL2	0.0799938	0.22	NORMAL
ENSG00000205268	PDE7A	0.0800012	-0.47	NORMAL
ENSG00000165055	METTL2B	0.0803667	0.22	NORMAL
ENSG00000132254	ARFIP2	0.0805771	0.13	NORMAL
ENSG00000258610	NA	0.0808599	0.39	NORMAL
ENSG00000119640	ACYP1	0.081258	0.39	NORMAL
ENSG00000288258	NA	0.0814022	0.29	NORMAL
ENSG00000108587	GOSR1	0.081452	-0.11	NORMAL
ENSG00000206190	ATP10A	0.0814787	0.4	NORMAL
ENSG00000155463	OXA1L	0.0818757	-0.13	NORMAL
ENSG00000115946	PNO1	0.0818759	0.18	NORMAL
ENSG00000147883	CDKN2B	0.0818879	-0.67	NORMAL
ENSG00000248905	FMN1	0.0819267	-1.17	NORMAL
ENSG00000174579	MSL2	0.0823149	-0.2	NORMAL
ENSG00000181991	MRPS11	0.0826215	0.13	NORMAL
ENSG00000047410	TPR	0.0829885	0.1	NORMAL
ENSG00000139718	SETD1B	0.0830101	0.19	NORMAL
ENSG00000162645	GBP2	0.0830544	0.69	NORMAL
ENSG00000169118	CSNK1G1	0.0830677	-0.19	NORMAL
ENSG00000040275	SPDL1	0.0831259	-0.43	NORMAL
ENSG00000158747	NBL1	0.0831341	-0.51	NORMAL
ENSG00000150776	NKAPD1	0.0831614	-0.13	NORMAL
ENSG00000166452	AKIP1	0.0832906	0.21	NORMAL
ENSG00000156671	SAMD8	0.0833816	-0.13	NORMAL
ENSG00000232977	LINC00327	0.0834844	0.86	NORMAL
ENSG00000196655	TRAPPC4	0.08355	-0.4	NORMAL
ENSG00000090674	MCOLN1	0.0835594	0.2	NORMAL
ENSG00000206573	THUMPD3-AS1	0.0837389	0.34	NORMAL
ENSG00000106868	SUSD1	0.0838835	0.38	NORMAL
ENSG00000090263	MRPS33	0.0839254	0.18	NORMAL
ENSG00000104765	BNIP3L	0.0840349	0.17	NORMAL
ENSG00000109189	USP46	0.0840798	0.16	NORMAL
ENSG00000115204	MPV17	0.084226	0.15	NORMAL
ENSG00000204498	NFKBIL1	0.0843438	-0.2	NORMAL
ENSG00000179348	GATA2	0.0843486	0.89	NORMAL
ENSG00000182973	CNOT10	0.0844949	-0.14	NORMAL
ENSG00000173821	RNF213	0.0845861	0.24	NORMAL
ENSG00000137185	ZSCAN9	0.0846076	0.24	NORMAL
ENSG00000080561	MID2	0.0849341	0.42	NORMAL
ENSG00000100600	LGMN	0.0849467	0.35	NORMAL
ENSG00000159216	RUNX1	0.0850424	-0.34	NORMAL
ENSG00000118217	ATF6	0.0850634	-0.17	NORMAL
ENSG00000144366	GULP1	0.0850676	0.74	NORMAL
ENSG00000166478	ZNF143	0.0850743	-0.19	NORMAL
ENSG00000156587	UBE2L6	0.0850976	0.27	NORMAL
ENSG00000139354	GAS2L3	0.0851819	0.35	NORMAL
ENSG00000176771	NCKAP5	0.0851956	0.95	NORMAL
ENSG00000164694	FNDC1	0.0852841	-1.96	NORMAL
ENSG00000182107	TMEM30B	0.0853623	-1.56	NORMAL
ENSG00000173406	DAB1	0.0853855	-1.71	NORMAL
ENSG00000198131	ZNF544	0.0854049	-0.23	NORMAL
ENSG00000100092	SH3BP1	0.0854432	0.49	NORMAL
ENSG00000089123	TASP1	0.085457	-0.3	NORMAL
ENSG00000261069	NA	0.0856018	-0.98	NORMAL
ENSG00000198756	COLGALT2	0.0856528	-0.98	NORMAL
ENSG00000164172	MOCS2	0.0857711	0.14	NORMAL
ENSG00000153048	CARHSP1	0.0858191	-0.3	NORMAL
ENSG00000117408	IPO13	0.0858686	0.13	NORMAL
ENSG00000130935	NOL11	0.0859307	0.11	NORMAL
ENSG00000228305	PRELID1P6	0.0859599	-0.73	NORMAL
ENSG00000161654	LSM12	0.0859656	0.12	NORMAL
ENSG00000157500	APPL1	0.0861293	0.12	NORMAL
ENSG00000067167	TRAM1	0.0863948	0.15	NORMAL
ENSG00000170348	TMED10	0.086564	-0.13	NORMAL
ENSG00000119318	RAD23B	0.0865709	0.19	NORMAL
ENSG00000006638	TBXA2R	0.0865851	-0.76	NORMAL
ENSG00000048405	ZNF800	0.0867056	-0.18	NORMAL
ENSG00000100596	SPTLC2	0.0868503	0.24	NORMAL
ENSG00000144381	HSPD1	0.0869127	-0.13	NORMAL
ENSG00000112339	HBS1L	0.0871418	-0.11	NORMAL
ENSG00000054611	TBC1D22A	0.0872438	-0.17	NORMAL
ENSG00000164815	ORC5	0.0873029	-0.25	NORMAL
ENSG00000240801	NA	0.0876923	1.46	NORMAL
ENSG00000230551	NA	0.0877533	0.14	NORMAL
ENSG00000174236	REP15	0.0878559	-0.97	NORMAL
ENSG00000221926	TRIM16	0.0878592	0.36	NORMAL
ENSG00000136040	PLXNC1	0.0881041	-1.96	NORMAL
ENSG00000286165	NA	0.0881075	0.18	NORMAL
ENSG00000107338	SHB	0.088125	-0.35	NORMAL
ENSG00000258964	NA	0.0881791	0.42	NORMAL
ENSG00000147601	TERF1	0.088289	-0.14	NORMAL
ENSG00000136827	TOR1A	0.0885169	0.11	NORMAL
ENSG00000244879	GABPB1-AS1	0.088585	0.62	NORMAL
ENSG00000151576	QTRT2	0.088664	-0.18	NORMAL
ENSG00000085382	HACE1	0.088688	0.18	NORMAL
ENSG00000151092	NGLY1	0.0887316	0.17	NORMAL
ENSG00000018510	AGPS	0.088737	0.14	NORMAL
ENSG00000125459	MSTO1	0.0887899	0.17	NORMAL
ENSG00000090924	PLEKHG2	0.0888138	0.22	NORMAL
ENSG00000074621	SLC24A1	0.0888928	0.23	NORMAL
ENSG00000146733	PSPH	0.0889339	-0.27	NORMAL
ENSG00000103199	ZNF500	0.0889696	0.23	NORMAL
ENSG00000137310	TCF19	0.0891286	0.23	NORMAL
ENSG00000286053	ASDURF	0.0891626	0.17	NORMAL
ENSG00000137574	TGS1	0.0893661	-0.17	NORMAL
ENSG00000130669	PAK4	0.0894439	-0.21	NORMAL
ENSG00000103196	CRISPLD2	0.0894752	0.78	NORMAL
ENSG00000167283	ATP5MG	0.0896135	0.09	NORMAL
ENSG00000138709	LARP1B	0.0897928	-0.22	NORMAL
ENSG00000181523	SGSH	0.0898754	0.2	NORMAL
ENSG00000137216	TMEM63B	0.0899868	-0.18	NORMAL
ENSG00000234857	HNRNPUL2-BSCL2	0.0900072	0.09	NORMAL
ENSG00000168101	NUDT16L1	0.0901707	0.23	NORMAL
ENSG00000100347	SAMM50	0.0903826	0.13	NORMAL
ENSG00000196584	XRCC2	0.0904073	-0.58	NORMAL
ENSG00000231006	RPL7P32	0.0904585	-0.18	NORMAL
ENSG00000138028	CGREF1	0.0905321	-1.46	NORMAL
ENSG00000186501	TMEM222	0.0906068	-0.15	NORMAL
ENSG00000177485	ZBTB33	0.0907145	0.17	NORMAL
ENSG00000134668	SPOCD1	0.0907678	-0.57	NORMAL
ENSG00000131238	PPT1	0.090801	-0.24	NORMAL
ENSG00000198740	ZNF652	0.0910618	0.24	NORMAL
ENSG00000014216	CAPN1	0.0910705	0.13	NORMAL
ENSG00000162302	RPS6KA4	0.0912269	0.15	NORMAL
ENSG00000071242	RPS6KA2	0.0912291	0.44	NORMAL
ENSG00000272325	NUDT3	0.0912637	-0.16	NORMAL
ENSG00000273299	NA	0.0914078	-0.73	NORMAL
ENSG00000112200	ZNF451	0.0915164	-0.16	NORMAL
ENSG00000134910	STT3A	0.0915508	-0.12	NORMAL
ENSG00000139263	LRIG3	0.091646	0.37	NORMAL
ENSG00000011198	ABHD5	0.0916677	-0.28	NORMAL
ENSG00000157379	DHRS1	0.091922	-0.43	NORMAL
ENSG00000185499	MUC1	0.0920802	0.48	NORMAL
ENSG00000110429	FBXO3	0.0922	0.13	NORMAL
ENSG00000100401	RANGAP1	0.0922125	0.22	NORMAL
ENSG00000182712	CMC4	0.0922339	0.23	NORMAL
ENSG00000146197	SCUBE3	0.0922539	1.14	NORMAL
ENSG00000114383	TUSC2	0.0922597	-0.13	NORMAL
ENSG00000167863	ATP5PD	0.09279	0.12	NORMAL
ENSG00000066651	TRMT11	0.0928447	-0.21	NORMAL
ENSG00000178550	NA	0.0930036	0.68	NORMAL
ENSG00000083457	ITGAE	0.0930081	0.18	NORMAL
ENSG00000169093	ASMTL	0.0930445	-0.29	NORMAL
ENSG00000271853	NA	0.0930697	-0.29	NORMAL
ENSG00000092470	WDR76	0.0930705	0.28	NORMAL
ENSG00000272602	ZNF595	0.0930762	0.65	NORMAL
ENSG00000253676	TAGLN2P1	0.0931291	-2.08	NORMAL
ENSG00000183207	RUVBL2	0.0931605	-0.15	NORMAL
ENSG00000154920	EME1	0.0932628	0.45	NORMAL
ENSG00000187957	DNER	0.0936622	1.5	NORMAL
ENSG00000197894	ADH5	0.0936778	0.22	NORMAL
ENSG00000213699	SLC35F6	0.0939149	-0.23	NORMAL
ENSG00000125868	DSTN	0.0939812	-0.22	NORMAL
ENSG00000228594	FNDC10	0.0940347	-0.56	NORMAL
ENSG00000104218	CSPP1	0.0940809	-0.19	NORMAL
ENSG00000163798	SLC4A1AP	0.0941549	0.13	NORMAL
ENSG00000269556	TMEM185A	0.0942434	-0.17	NORMAL
ENSG00000272599	NA	0.0945221	-1.6	NORMAL
ENSG00000113712	CSNK1A1	0.0946653	0.12	NORMAL
ENSG00000215193	PEX26	0.094745	0.12	NORMAL
ENSG00000132604	TERF2	0.0948248	0.13	NORMAL
ENSG00000112378	PERP	0.0948362	0.47	NORMAL
ENSG00000113721	PDGFRB	0.0948436	0.35	NORMAL
ENSG00000109171	SLAIN2	0.0949299	-0.14	NORMAL
ENSG00000121716	PILRB	0.0949735	0.29	NORMAL
ENSG00000142208	AKT1	0.0949971	0.1	NORMAL
ENSG00000138433	CIR1	0.0951002	-0.15	NORMAL
ENSG00000078237	TIGAR	0.0952586	0.22	NORMAL
ENSG00000129292	PHF20L1	0.0953985	0.12	NORMAL
ENSG00000165355	FBXO33	0.0956173	-0.23	NORMAL
ENSG00000189306	RRP7A	0.0957371	-0.45	NORMAL
ENSG00000196123	KIAA0895L	0.0959119	-0.29	NORMAL
ENSG00000244242	IFITM10	0.0959239	-0.73	NORMAL
ENSG00000164574	GALNT10	0.0959355	0.27	NORMAL
ENSG00000139842	CUL4A	0.0959482	0.14	NORMAL
ENSG00000151657	KIN	0.0959945	0.18	NORMAL
ENSG00000164164	OTUD4	0.0960424	0.12	NORMAL
ENSG00000111481	COPZ1	0.0961274	-0.09	NORMAL
ENSG00000105778	AVL9	0.0962614	-0.2	NORMAL
ENSG00000140830	TXNL4B	0.0962965	-0.27	NORMAL
ENSG00000160404	TOR2A	0.0963905	-0.25	NORMAL
ENSG00000177628	GBA	0.0964502	0.19	NORMAL
ENSG00000105364	MRPL4	0.096452	0.12	NORMAL
ENSG00000182307	C8orf33	0.0965136	0.15	NORMAL
ENSG00000186532	SMYD4	0.0966112	-0.26	NORMAL
ENSG00000102225	CDK16	0.096772	0.13	NORMAL
ENSG00000167617	CDC42EP5	0.0968954	-0.27	NORMAL
ENSG00000133703	KRAS	0.0970351	0.21	NORMAL
ENSG00000115365	LANCL1	0.0970991	0.17	NORMAL
ENSG00000185070	FLRT2	0.0972241	-0.69	NORMAL
ENSG00000175087	PDIK1L	0.0972417	-0.31	NORMAL
ENSG00000253899	NA	0.097261	0.51	NORMAL
ENSG00000181192	DHTKD1	0.0973067	0.2	NORMAL
ENSG00000167461	RAB8A	0.097307	0.11	NORMAL
ENSG00000117602	RCAN3	0.0973262	0.32	NORMAL
ENSG00000184524	CEND1	0.0974553	0.68	NORMAL
ENSG00000140386	SCAPER	0.0975541	-0.31	NORMAL
ENSG00000084754	HADHA	0.0977358	-0.13	NORMAL
ENSG00000197713	RPE	0.0978948	-0.13	NORMAL
ENSG00000100209	HSCB	0.0979977	-0.26	NORMAL
ENSG00000118960	HS1BP3	0.0980966	-0.22	NORMAL
ENSG00000163393	SLC22A15	0.0982451	-0.58	NORMAL
ENSG00000141401	IMPA2	0.0982626	0.62	NORMAL
ENSG00000182287	AP1S2	0.0985617	0.61	NORMAL
ENSG00000145860	RNF145	0.098563	0.21	NORMAL
ENSG00000157212	PAXIP1	0.0986725	-0.17	NORMAL
ENSG00000259332	ST20-MTHFS	0.0987468	-0.48	NORMAL
ENSG00000141026	MED9	0.098762	0.19	NORMAL
ENSG00000170542	SERPINB9	0.0988067	0.74	NORMAL
ENSG00000235272	RAMACL	0.0990986	0.18	NORMAL
ENSG00000175356	SCUBE2	0.0992415	0.55	NORMAL
ENSG00000176619	LMNB2	0.0992519	0.15	NORMAL
ENSG00000145901	TNIP1	0.0993974	0.22	NORMAL
ENSG00000143363	PRUNE1	0.0996056	-0.21	NORMAL
ENSG00000284773	NA	0.0996214	-0.39	NORMAL
ENSG00000169398	PTK2	0.0997685	-0.18	NORMAL
ENSG00000165914	TTC7B	0.0998487	-0.19	NORMAL
ENSG00000169246	NPIPB3	0.0999364	0.39	NORMAL
ENSG00000172466	ZNF24	0.0999453	-0.13	NORMAL
ENSG00000127863	TNFRSF19	0.0999962	0.95	NORMAL
ENSG00000277726	NA	0.100004	0.11	NORMAL
ENSG00000110851	PRDM4	0.100041	-0.15	NORMAL
ENSG00000011028	MRC2	0.10011	-0.25	NORMAL
ENSG00000251259	NA	0.100372	-0.26	NORMAL
ENSG00000259768	NA	0.100436	0.36	NORMAL
ENSG00000116584	ARHGEF2	0.100592	-0.24	NORMAL
ENSG00000006283	CACNA1G	0.10076	-1.59	NORMAL
ENSG00000185989	RASA3	0.100766	-0.21	NORMAL
ENSG00000167114	SLC27A4	0.10087	0.16	NORMAL
ENSG00000105372	RPS19	0.100994	0.13	NORMAL
ENSG00000141428	C18orf21	0.101025	-0.21	NORMAL
ENSG00000162408	NOL9	0.101126	-0.2	NORMAL
ENSG00000133112	TPT1	0.101129	0.15	NORMAL
ENSG00000164587	RPS14	0.101228	0.12	NORMAL
ENSG00000115947	ORC4	0.101632	0.15	NORMAL
ENSG00000162745	OLFML2B	0.10164	-0.87	NORMAL
ENSG00000144749	LRIG1	0.101715	0.57	NORMAL
ENSG00000104979	C19orf53	0.101876	0.16	NORMAL
ENSG00000149531	FRG1BP	0.10221	0.65	NORMAL
ENSG00000196933	RPS26P11	0.102224	0.88	NORMAL
ENSG00000251705	RNA5-8SP6	0.102331	2.26	NORMAL
ENSG00000164823	OSGIN2	0.102383	0.27	NORMAL
ENSG00000157881	PANK4	0.102578	0.16	NORMAL
ENSG00000147669	POLR2K	0.102582	0.11	NORMAL
ENSG00000256940	PPP1R14B-AS1	0.102634	-0.63	NORMAL
ENSG00000038427	VCAN	0.102674	-0.52	NORMAL
ENSG00000285253	NA	0.102691	-0.18	NORMAL
ENSG00000082213	C5orf22	0.102693	-0.26	NORMAL
ENSG00000159111	MRPL10	0.102708	-0.14	NORMAL
ENSG00000139631	CSAD	0.102975	0.28	NORMAL
ENSG00000226976	COX6A1P2	0.102978	0.26	NORMAL
ENSG00000283809	NA	0.103153	0.69	NORMAL
ENSG00000130021	PUDP	0.103251	-0.36	NORMAL
ENSG00000187838	PLSCR3	0.103355	0.16	NORMAL
ENSG00000106080	FKBP14	0.103388	-0.16	NORMAL
ENSG00000080608	PUM3	0.103451	-0.17	NORMAL
ENSG00000285702	NA	0.103499	-0.76	NORMAL
ENSG00000164136	IL15	0.103677	0.55	NORMAL
ENSG00000166479	TMX3	0.10401	0.16	NORMAL
ENSG00000168542	COL3A1	0.104108	0.43	NORMAL
ENSG00000112561	TFEB	0.104153	0.61	NORMAL
ENSG00000256591	NA	0.104166	0.14	NORMAL
ENSG00000270885	RASL10B	0.104319	0.65	NORMAL
ENSG00000183520	UTP11	0.104458	-0.13	NORMAL
ENSG00000228981	NA	0.104555	-0.89	NORMAL
ENSG00000204837	FGF7P3	0.104616	0.68	NORMAL
ENSG00000167005	NUDT21	0.104677	-0.11	NORMAL
ENSG00000142731	PLK4	0.104824	0.31	NORMAL
ENSG00000134222	PSRC1	0.104914	-0.43	NORMAL
ENSG00000229107	ABHD17AP4	0.105092	0.52	NORMAL
ENSG00000160932	LY6E	0.105284	0.36	NORMAL
ENSG00000115159	GPD2	0.105663	0.27	NORMAL
ENSG00000107560	RAB11FIP2	0.105685	0.29	NORMAL
ENSG00000162551	ALPL	0.105875	1.5	NORMAL
ENSG00000275882	IKBKGP1	0.106049	0.25	NORMAL
ENSG00000258466	NA	0.106102	-0.23	NORMAL
ENSG00000083896	YTHDC1	0.10624	-0.12	NORMAL
ENSG00000179454	KLHL28	0.106443	-0.23	NORMAL
ENSG00000184634	MED12	0.106451	0.13	NORMAL
ENSG00000223478	NA	0.106531	0.58	NORMAL
ENSG00000186684	CYP27C1	0.106763	-1.65	NORMAL
ENSG00000177548	RABEP2	0.107045	0.15	NORMAL
ENSG00000158882	TOMM40L	0.10713	0.18	NORMAL
ENSG00000173801	JUP	0.107297	0.9	NORMAL
ENSG00000144677	CTDSPL	0.10732	0.19	NORMAL
ENSG00000160410	SHKBP1	0.107622	0.14	NORMAL
ENSG00000179922	ZNF784	0.107746	-0.3	NORMAL
ENSG00000270069	MIR222HG	0.107751	0.5	NORMAL
ENSG00000092841	MYL6	0.107809	-0.17	NORMAL
ENSG00000170876	TMEM43	0.107879	0.15	NORMAL
ENSG00000164292	RHOBTB3	0.108015	0.42	NORMAL
ENSG00000196876	SCN8A	0.108155	-0.23	NORMAL
ENSG00000065029	ZNF76	0.108386	-0.17	NORMAL
ENSG00000204977	TRIM13	0.108475	-0.2	NORMAL
ENSG00000170919	TPT1-AS1	0.108568	-0.29	NORMAL
ENSG00000126709	IFI6	0.108731	0.64	NORMAL
ENSG00000106803	SEC61B	0.108927	-0.11	NORMAL
ENSG00000127080	IPPK	0.108975	0.23	NORMAL
ENSG00000142039	CCDC97	0.109001	-0.17	NORMAL
ENSG00000239626	RPSAP41	0.109072	0.54	NORMAL
ENSG00000164466	SFXN1	0.109268	-0.15	NORMAL
ENSG00000132664	POLR3F	0.109329	-0.2	NORMAL
ENSG00000146376	ARHGAP18	0.109341	-0.44	NORMAL
ENSG00000149054	ZNF215	0.109356	0.47	NORMAL
ENSG00000204390	HSPA1L	0.109492	-0.44	NORMAL
ENSG00000146425	DYNLT1	0.109574	0.16	NORMAL
ENSG00000115484	CCT4	0.109607	-0.09	NORMAL
ENSG00000137288	UQCC2	0.109689	0.2	NORMAL
ENSG00000165304	MELK	0.109711	0.23	NORMAL
ENSG00000148290	SURF1	0.109874	0.26	NORMAL
ENSG00000025708	TYMP	0.109876	0.53	NORMAL
ENSG00000116030	SUMO1	0.110055	-0.09	NORMAL
ENSG00000072042	RDH11	0.110141	-0.17	NORMAL
ENSG00000138092	CENPO	0.110144	0.2	NORMAL
ENSG00000188177	ZC3H6	0.110483	-0.26	NORMAL
ENSG00000203780	FANK1	0.11053	0.54	NORMAL
ENSG00000233328	PFN1P1	0.110533	-1.02	NORMAL
ENSG00000113391	FAM172A	0.110678	-0.16	NORMAL
ENSG00000057252	SOAT1	0.110752	-0.22	NORMAL
ENSG00000171428	NAT1	0.110793	-0.42	NORMAL
ENSG00000108821	COL1A1	0.110884	0.25	NORMAL
ENSG00000143845	ETNK2	0.111175	0.87	NORMAL
ENSG00000126561	STAT5A	0.111223	0.27	NORMAL
ENSG00000126088	UROD	0.111303	0.13	NORMAL
ENSG00000147684	NDUFB9	0.111478	0.14	NORMAL
ENSG00000131389	SLC6A6	0.111814	0.57	NORMAL
ENSG00000147894	C9orf72	0.111839	0.31	NORMAL
ENSG00000167394	ZNF668	0.112057	-0.27	NORMAL
ENSG00000187134	AKR1C1	0.112103	0.7	NORMAL
ENSG00000089289	IGBP1	0.112242	-0.12	NORMAL
ENSG00000133026	MYH10	0.112319	0.49	NORMAL
ENSG00000165637	VDAC2	0.112385	-0.11	NORMAL
ENSG00000163961	RNF168	0.112449	-0.27	NORMAL
ENSG00000165699	TSC1	0.112462	-0.11	NORMAL
ENSG00000013288	MAN2B2	0.112637	0.25	NORMAL
ENSG00000011243	AKAP8L	0.112725	0.14	NORMAL
ENSG00000270136	MICOS10-NBL1	0.112728	-0.32	NORMAL
ENSG00000112640	PPP2R5D	0.112746	0.11	NORMAL
ENSG00000196739	COL27A1	0.112832	0.35	NORMAL
ENSG00000285713	NA	0.112843	0.23	NORMAL
ENSG00000134153	EMC7	0.112867	-0.12	NORMAL
ENSG00000278845	MRPL45	0.112934	0.13	NORMAL
ENSG00000048471	SNX29	0.112958	0.27	NORMAL
ENSG00000168214	RBPJ	0.113124	-0.27	NORMAL
ENSG00000188760	TMEM198	0.113153	-0.37	NORMAL
ENSG00000183617	MRPL54	0.113171	-0.26	NORMAL
ENSG00000113638	TTC33	0.113233	-0.18	NORMAL
ENSG00000261143	ADAMTS7P3	0.113321	0.82	NORMAL
ENSG00000149923	PPP4C	0.113337	-0.14	NORMAL
ENSG00000149823	VPS51	0.113376	0.15	NORMAL
ENSG00000241468	ATP5MF	0.113539	-0.1	NORMAL
ENSG00000136147	PHF11	0.113582	0.19	NORMAL
ENSG00000181090	EHMT1	0.113631	0.1	NORMAL
ENSG00000086991	NOX4	0.11378	-1.07	NORMAL
ENSG00000251537	NA	0.113801	0.36	NORMAL
ENSG00000198589	LRBA	0.113931	0.17	NORMAL
ENSG00000259753	NA	0.114094	-0.98	NORMAL
ENSG00000198176	TFDP1	0.114115	-0.11	NORMAL
ENSG00000134333	LDHA	0.1142	-0.2	NORMAL
ENSG00000151917	BEND6	0.114223	-0.31	NORMAL
ENSG00000134369	NAV1	0.114266	-0.28	NORMAL
ENSG00000047932	GOPC	0.114336	-0.26	NORMAL
ENSG00000147065	MSN	0.11439	-0.13	NORMAL
ENSG00000183856	IQGAP3	0.114545	-0.35	NORMAL
ENSG00000113083	LOX	0.114687	0.34	NORMAL
ENSG00000072501	SMC1A	0.114699	0.17	NORMAL
ENSG00000085274	MYNN	0.114893	-0.12	NORMAL
ENSG00000010318	PHF7	0.11507	-0.29	NORMAL
ENSG00000187164	SHTN1	0.115207	0.51	NORMAL
ENSG00000203485	INF2	0.115242	0.15	NORMAL
ENSG00000184545	DUSP8	0.115312	-1.04	NORMAL
ENSG00000223508	RPL23AP53	0.115465	0.31	NORMAL
ENSG00000184831	APOO	0.115558	0.24	NORMAL
ENSG00000175662	TOM1L2	0.115887	-0.24	NORMAL
ENSG00000164176	EDIL3	0.115897	1.21	NORMAL
ENSG00000269891	ARHGAP19-SLIT1	0.11625	-0.3	NORMAL
ENSG00000155660	PDIA4	0.116303	-0.25	NORMAL
ENSG00000131470	PSMC3IP	0.116557	0.29	NORMAL
ENSG00000164885	CDK5	0.116665	0.19	NORMAL
ENSG00000166171	DPCD	0.116668	-0.21	NORMAL
ENSG00000121104	FAM117A	0.116683	-0.55	NORMAL
ENSG00000197050	ZNF420	0.116716	-0.27	NORMAL
ENSG00000092820	EZR	0.11672	0.36	NORMAL
ENSG00000144659	SLC25A38	0.116788	-0.18	NORMAL
ENSG00000111664	GNB3	0.116848	-0.59	NORMAL
ENSG00000168653	NDUFS5	0.116852	-0.31	NORMAL
ENSG00000244255	NA	0.116962	0.77	NORMAL
ENSG00000162441	LZIC	0.11716	0.12	NORMAL
ENSG00000146247	PHIP	0.117191	-0.16	NORMAL
ENSG00000185864	NPIPB4	0.11732	0.36	NORMAL
ENSG00000162923	WDR26	0.117332	0.09	NORMAL
ENSG00000149499	EML3	0.117466	-0.16	NORMAL
ENSG00000099860	GADD45B	0.117466	-0.72	NORMAL
ENSG00000108021	TASOR2	0.117505	0.1	NORMAL
ENSG00000171680	PLEKHG5	0.117563	0.74	NORMAL
ENSG00000141934	PLPP2	0.117691	-3.36	NORMAL
ENSG00000185379	RAD51D	0.117784	0.17	NORMAL
ENSG00000267748	NA	0.117949	1.14	NORMAL
ENSG00000198189	HSD17B11	0.118018	-0.27	NORMAL
ENSG00000170248	PDCD6IP	0.118059	-0.1	NORMAL
ENSG00000140836	ZFHX3	0.118193	-0.33	NORMAL
ENSG00000149476	TKFC	0.118199	0.18	NORMAL
ENSG00000151388	ADAMTS12	0.118249	0.57	NORMAL
ENSG00000139618	BRCA2	0.118267	0.33	NORMAL
ENSG00000128951	DUT	0.118286	0.15	NORMAL
ENSG00000250786	SNHG18	0.118366	0.58	NORMAL
ENSG00000204253	HNRNPCP2	0.118369	0.24	NORMAL
ENSG00000226992	NA	0.118436	0.66	NORMAL
ENSG00000164022	AIMP1	0.118522	-0.26	NORMAL
ENSG00000188739	RBM34	0.118533	-0.13	NORMAL
ENSG00000101844	ATG4A	0.118538	0.16	NORMAL
ENSG00000165819	METTL3	0.118598	-0.17	NORMAL
ENSG00000137628	DDX60	0.118722	0.32	NORMAL
ENSG00000148120	AOPEP	0.118879	0.34	NORMAL
ENSG00000273167	NA	0.118984	0.43	NORMAL
ENSG00000278224	PRICKLE4	0.119172	0.74	NORMAL
ENSG00000127922	SEM1	0.11918	-0.12	NORMAL
ENSG00000116679	IVNS1ABP	0.119302	-0.43	NORMAL
ENSG00000144843	ADPRH	0.119306	0.46	NORMAL
ENSG00000171067	C11orf24	0.119311	0.16	NORMAL
ENSG00000179104	TMTC2	0.119329	-0.83	NORMAL
ENSG00000273173	SNURF	0.119359	-0.22	NORMAL
ENSG00000172650	AGAP5	0.119482	0.26	NORMAL
ENSG00000119927	GPAM	0.119666	0.46	NORMAL
ENSG00000186814	ZSCAN30	0.119701	-0.2	NORMAL
ENSG00000205763	RP9P	0.119737	-0.47	NORMAL
ENSG00000153936	HS2ST1	0.11977	-0.15	NORMAL
ENSG00000130165	ELOF1	0.119864	-0.14	NORMAL
ENSG00000137819	PAQR5	0.120002	-2.06	NORMAL
ENSG00000167670	CHAF1A	0.120108	0.19	NORMAL
ENSG00000136026	CKAP4	0.120375	-0.14	NORMAL
ENSG00000169299	PGM2	0.12043	0.45	NORMAL
ENSG00000196368	NUDT11	0.120568	0.27	NORMAL
ENSG00000186566	GPATCH8	0.120808	0.1	NORMAL
ENSG00000068366	ACSL4	0.120891	-0.17	NORMAL
ENSG00000271452	NA	0.121023	0.61	NORMAL
ENSG00000085511	MAP3K4	0.121075	-0.26	NORMAL
ENSG00000173545	ZNF622	0.121179	-0.16	NORMAL
ENSG00000285625	NA	0.121349	-0.18	NORMAL
ENSG00000102024	PLS3	0.121415	-0.27	NORMAL
ENSG00000198612	COPS8	0.121426	0.15	NORMAL
ENSG00000214688	C10orf105	0.121509	1.14	NORMAL
ENSG00000071537	SEL1L	0.121731	-0.12	NORMAL
ENSG00000143420	ENSA	0.121793	-0.08	NORMAL
ENSG00000137218	FRS3	0.121944	-0.28	NORMAL
ENSG00000134248	LAMTOR5	0.122143	0.1	NORMAL
ENSG00000113328	CCNG1	0.122183	-0.19	NORMAL
ENSG00000101898	MCTS2P	0.122421	0.44	NORMAL
ENSG00000229251	HNRNPA1P8	0.122437	-0.32	NORMAL
ENSG00000169908	TM4SF1	0.122681	1.07	NORMAL
ENSG00000188706	ZDHHC9	0.122692	-0.15	NORMAL
ENSG00000240875	LINC00886	0.122776	-0.71	NORMAL
ENSG00000075856	SART3	0.12281	-0.1	NORMAL
ENSG00000123600	METTL8	0.122818	0.16	NORMAL
ENSG00000078487	ZCWPW1	0.122828	0.28	NORMAL
ENSG00000196914	ARHGEF12	0.12287	0.12	NORMAL
ENSG00000106785	TRIM14	0.122923	0.64	NORMAL
ENSG00000259207	ITGB3	0.123093	-0.99	NORMAL
ENSG00000162636	FAM102B	0.123267	-0.35	NORMAL
ENSG00000152689	RASGRP3	0.123303	-1.47	NORMAL
ENSG00000159259	CHAF1B	0.123523	0.24	NORMAL
ENSG00000116459	ATP5PB	0.123587	0.08	NORMAL
ENSG00000288380	NA	0.123603	0.45	NORMAL
ENSG00000112110	MRPL18	0.123937	-0.15	NORMAL
ENSG00000009413	REV3L	0.123956	0.27	NORMAL
ENSG00000187650	VMAC	0.123979	0.27	NORMAL
ENSG00000262481	TMEM256-PLSCR3	0.124017	0.15	NORMAL
ENSG00000171204	TMEM126B	0.12428	0.15	NORMAL
ENSG00000174943	KCTD13	0.124398	-0.2	NORMAL
ENSG00000168246	UBTD2	0.124519	0.11	NORMAL
ENSG00000187608	ISG15	0.124523	0.55	NORMAL
ENSG00000080802	CNOT4	0.124603	-0.17	NORMAL
ENSG00000171456	ASXL1	0.124614	0.09	NORMAL
ENSG00000011258	MBTD1	0.124637	-0.14	NORMAL
ENSG00000119953	SMNDC1	0.124953	-0.14	NORMAL
ENSG00000214784	RPS3AP21	0.124992	0.21	NORMAL
ENSG00000134644	PUM1	0.125006	0.08	NORMAL
ENSG00000006015	REX1BD	0.125626	-0.21	NORMAL
ENSG00000197483	ZNF628	0.125652	-0.3	NORMAL
ENSG00000138398	PPIG	0.125681	-0.1	NORMAL
ENSG00000236058	RPL17P36	0.12582	-0.32	NORMAL
ENSG00000266086	NA	0.125877	-0.1	NORMAL
ENSG00000118894	EEF2KMT	0.125973	-0.22	NORMAL
ENSG00000132000	PODNL1	0.12604	0.38	NORMAL
ENSG00000198951	NAGA	0.126048	0.17	NORMAL
ENSG00000243759	ST13P15	0.126194	-0.3	NORMAL
ENSG00000100284	TOM1	0.126228	0.21	NORMAL
ENSG00000122884	P4HA1	0.126641	-0.22	NORMAL
ENSG00000107897	ACBD5	0.126646	0.11	NORMAL
ENSG00000101665	SMAD7	0.126815	-0.55	NORMAL
ENSG00000243989	ACY1	0.126826	-0.23	NORMAL
ENSG00000100890	PRORP	0.126856	-0.13	NORMAL
ENSG00000008441	NFIX	0.126932	0.18	NORMAL
ENSG00000164162	ANAPC10	0.126946	0.16	NORMAL
ENSG00000168769	TET2	0.127118	0.18	NORMAL
ENSG00000184961	RPL7AP49	0.127149	0.71	NORMAL
ENSG00000163808	KIF15	0.127179	0.3	NORMAL
ENSG00000013583	HEBP1	0.12722	0.23	NORMAL
ENSG00000251493	FOXD1	0.127234	0.34	NORMAL
ENSG00000073605	GSDMB	0.127697	0.34	NORMAL
ENSG00000164828	SUN1	0.127737	-0.14	NORMAL
ENSG00000189091	SF3B3	0.127892	0.1	NORMAL
ENSG00000118705	RPN2	0.127974	-0.13	NORMAL
ENSG00000155008	APOOL	0.128084	-0.21	NORMAL
ENSG00000163479	SSR2	0.128085	-0.12	NORMAL
ENSG00000228502	EEF1A1P11	0.128106	-0.17	NORMAL
ENSG00000125485	DDX31	0.128129	0.15	NORMAL
ENSG00000123219	CENPK	0.128218	0.39	NORMAL
ENSG00000197608	ZNF841	0.12822	0.2	NORMAL
ENSG00000154265	ABCA5	0.128303	0.45	NORMAL
ENSG00000132963	POMP	0.128409	0.1	NORMAL
ENSG00000107816	LZTS2	0.128571	-0.15	NORMAL
ENSG00000125450	NUP85	0.128591	-0.13	NORMAL
ENSG00000150990	DHX37	0.128689	0.14	NORMAL
ENSG00000111266	DUSP16	0.12887	-0.28	NORMAL
ENSG00000198561	CTNND1	0.129136	-0.1	NORMAL
ENSG00000109674	NEIL3	0.129168	-0.58	NORMAL
ENSG00000172878	METAP1D	0.12922	0.2	NORMAL
ENSG00000166822	TMEM170A	0.129406	-0.19	NORMAL
ENSG00000155760	FZD7	0.12945	-0.45	NORMAL
ENSG00000167642	SPINT2	0.129602	0.88	NORMAL
ENSG00000177459	ERICH5	0.129748	0.91	NORMAL
ENSG00000277304	NA	0.129872	-1.19	NORMAL
ENSG00000173011	TADA2B	0.129971	-0.14	NORMAL
ENSG00000048052	HDAC9	0.130015	-0.92	NORMAL
ENSG00000184924	PTRHD1	0.130036	0.21	NORMAL
ENSG00000205476	CCDC85C	0.130067	0.56	NORMAL
ENSG00000280060	NA	0.130068	0.54	NORMAL
ENSG00000176715	ACSF3	0.130199	-0.19	NORMAL
ENSG00000145022	TCTA	0.130407	0.19	NORMAL
ENSG00000203761	MSTO2P	0.130421	0.19	NORMAL
ENSG00000163945	UVSSA	0.130521	0.36	NORMAL
ENSG00000176692	FOXC2	0.130594	0.94	NORMAL
ENSG00000156136	DCK	0.130749	0.19	NORMAL
ENSG00000188786	MTF1	0.130831	-0.15	NORMAL
ENSG00000084444	FAM234B	0.130979	0.3	NORMAL
ENSG00000144655	CSRNP1	0.131164	-0.57	NORMAL
ENSG00000171469	ZNF561	0.131288	-0.21	NORMAL
ENSG00000214265	NA	0.13134	-0.24	NORMAL
ENSG00000197746	PSAP	0.131539	0.16	NORMAL
ENSG00000121864	ZNF639	0.131675	-0.14	NORMAL
ENSG00000228929	RPS13P2	0.131716	0.23	NORMAL
ENSG00000167716	WDR81	0.131751	0.14	NORMAL
ENSG00000090339	ICAM1	0.131912	0.7	NORMAL
ENSG00000182841	RRP7BP	0.132082	-0.4	NORMAL
ENSG00000103005	USB1	0.132092	0.14	NORMAL
ENSG00000108788	MLX	0.132096	0.11	NORMAL
ENSG00000204438	GPANK1	0.132171	-0.15	NORMAL
ENSG00000130052	STARD8	0.132305	0.59	NORMAL
ENSG00000160785	SLC25A44	0.13243	0.13	NORMAL
ENSG00000120727	PAIP2	0.132497	-0.12	NORMAL
ENSG00000281649	EBLN3P	0.132535	-0.12	NORMAL
ENSG00000176974	SHMT1	0.132731	-0.59	NORMAL
ENSG00000103495	MAZ	0.132781	0.15	NORMAL
ENSG00000164919	COX6C	0.132797	0.15	NORMAL
ENSG00000274180	NATD1	0.133107	-0.31	NORMAL
ENSG00000116133	DHCR24	0.133223	0.51	NORMAL
ENSG00000197467	COL13A1	0.13364	-0.93	NORMAL
ENSG00000149260	CAPN5	0.133674	-0.28	NORMAL
ENSG00000166004	CEP295	0.13379	-0.18	NORMAL
ENSG00000144306	SCRN3	0.133969	0.12	NORMAL
ENSG00000234546	LNCTAM34A	0.133976	-0.41	NORMAL
ENSG00000179409	GEMIN4	0.134143	-0.15	NORMAL
ENSG00000260260	SNHG19	0.134289	0.32	NORMAL
ENSG00000090539	CHRD	0.134413	0.83	NORMAL
ENSG00000125378	BMP4	0.134651	-1.73	NORMAL
ENSG00000163686	ABHD6	0.134754	0.26	NORMAL
ENSG00000166266	CUL5	0.134785	-0.1	NORMAL
ENSG00000170906	NDUFA3	0.134828	0.21	NORMAL
ENSG00000135272	MDFIC	0.134837	0.26	NORMAL
ENSG00000228794	LINC01128	0.134856	0.31	NORMAL
ENSG00000172315	TP53RK	0.134873	0.15	NORMAL
ENSG00000077238	IL4R	0.134918	-0.45	NORMAL
ENSG00000186666	BCDIN3D	0.135051	-0.23	NORMAL
ENSG00000240356	RPL23AP7	0.135149	0.4	NORMAL
ENSG00000173013	CCDC96	0.135168	0.41	NORMAL
ENSG00000262919	CCNQ	0.135333	0.16	NORMAL
ENSG00000147677	EIF3H	0.135494	-0.08	NORMAL
ENSG00000143924	EML4	0.135525	0.19	NORMAL
ENSG00000151065	DCP1B	0.135608	-0.16	NORMAL
ENSG00000168502	MTCL1	0.135609	0.3	NORMAL
ENSG00000125107	CNOT1	0.135753	-0.08	NORMAL
ENSG00000231789	PIK3CD-AS2	0.135924	0.65	NORMAL
ENSG00000153029	MR1	0.136275	0.23	NORMAL
ENSG00000168438	CDC40	0.136325	-0.12	NORMAL
ENSG00000010818	HIVEP2	0.136418	0.25	NORMAL
ENSG00000101019	UQCC1	0.136532	-0.27	NORMAL
ENSG00000243207	PPAN-P2RY11	0.136556	-0.2	NORMAL
ENSG00000256100	NA	0.136573	-0.28	NORMAL
ENSG00000065308	TRAM2	0.136608	-0.22	NORMAL
ENSG00000139131	YARS2	0.136643	-0.16	NORMAL
ENSG00000198276	UCKL1	0.136738	0.12	NORMAL
ENSG00000273018	FAM106A	0.136761	-1.87	NORMAL
ENSG00000129355	CDKN2D	0.136806	-0.32	NORMAL
ENSG00000140995	DEF8	0.136871	-0.16	NORMAL
ENSG00000107625	DDX50	0.136949	0.1	NORMAL
ENSG00000143797	MBOAT2	0.136961	0.28	NORMAL
ENSG00000115540	MOB4	0.137167	-0.11	NORMAL
ENSG00000184009	ACTG1	0.137264	-0.17	NORMAL
ENSG00000072134	EPN2	0.137318	0.14	NORMAL
ENSG00000225383	SFTA1P	0.137337	-1.98	NORMAL
ENSG00000151689	INPP1	0.137546	-0.16	NORMAL
ENSG00000127220	ABHD8	0.137687	0.2	NORMAL
ENSG00000071246	VASH1	0.137751	0.29	NORMAL
ENSG00000253200	NA	0.137779	-0.46	NORMAL
ENSG00000133131	MORC4	0.137852	0.19	NORMAL
ENSG00000116752	BCAS2	0.138247	0.12	NORMAL
ENSG00000026950	BTN3A1	0.138257	0.23	NORMAL
ENSG00000132478	UNK	0.138269	0.14	NORMAL
ENSG00000166128	RAB8B	0.138319	-0.27	NORMAL
ENSG00000077235	GTF3C1	0.138321	0.09	NORMAL
ENSG00000079482	OPHN1	0.138357	0.38	NORMAL
ENSG00000137154	RPS6	0.138394	0.08	NORMAL
ENSG00000167645	YIF1B	0.13883	0.17	NORMAL
ENSG00000198546	ZNF511	0.139036	-0.16	NORMAL
ENSG00000164087	POC1A	0.139144	-0.3	NORMAL
ENSG00000255275	NA	0.139211	-0.25	NORMAL
ENSG00000164741	DLC1	0.139367	-0.23	NORMAL
ENSG00000131019	ULBP3	0.139479	0.39	NORMAL
ENSG00000121680	PEX16	0.139895	-0.17	NORMAL
ENSG00000116863	ADPRS	0.140011	-0.15	NORMAL
ENSG00000103174	NAGPA	0.140035	0.23	NORMAL
ENSG00000108312	UBTF	0.140113	0.1	NORMAL
ENSG00000124786	SLC35B3	0.140189	0.12	NORMAL
ENSG00000014919	COX15	0.140614	-0.14	NORMAL
ENSG00000188681	TEKT4P2	0.14065	1.13	NORMAL
ENSG00000176209	SMIM19	0.14068	0.23	NORMAL
ENSG00000065427	KARS1	0.140756	-0.09	NORMAL
ENSG00000247271	ZBED5-AS1	0.140888	0.28	NORMAL
ENSG00000171634	BPTF	0.140956	0.09	NORMAL
ENSG00000218996	ARL4AP5	0.141425	0.56	NORMAL
ENSG00000144730	IL17RD	0.141454	-0.52	NORMAL
ENSG00000231995	NA	0.14149	0.7	NORMAL
ENSG00000283977	NA	0.141506	-0.23	NORMAL
ENSG00000285441	NA	0.141542	0.47	NORMAL
ENSG00000102786	INTS6	0.141608	0.14	NORMAL
ENSG00000139637	MYG1	0.14161	-0.14	NORMAL
ENSG00000124535	WRNIP1	0.141652	0.11	NORMAL
ENSG00000103769	RAB11A	0.14184	0.08	NORMAL
ENSG00000137817	PARP6	0.141936	0.13	NORMAL
ENSG00000119514	GALNT12	0.141956	-1.1	NORMAL
ENSG00000149380	P4HA3	0.142019	-0.64	NORMAL
ENSG00000179051	RCC2	0.142153	0.15	NORMAL
ENSG00000121481	RNF2	0.142225	0.14	NORMAL
ENSG00000106348	IMPDH1	0.142502	0.16	NORMAL
ENSG00000105617	LENG1	0.142508	-0.25	NORMAL
ENSG00000103550	KNOP1	0.142797	0.21	NORMAL
ENSG00000075234	TTC38	0.142822	0.28	NORMAL
ENSG00000115935	WIPF1	0.142885	0.23	NORMAL
ENSG00000198954	KIFBP	0.142912	-0.13	NORMAL
ENSG00000129353	SLC44A2	0.142918	0.29	NORMAL
ENSG00000163872	YEATS2	0.143064	0.16	NORMAL
ENSG00000169249	ZRSR2	0.14339	0.21	NORMAL
ENSG00000272734	ADIRF-AS1	0.143563	-0.5	NORMAL
ENSG00000183605	SFXN4	0.143586	-0.22	NORMAL
ENSG00000014914	MTMR11	0.143676	-0.22	NORMAL
ENSG00000198121	LPAR1	0.14373	0.3	NORMAL
ENSG00000167100	SAMD14	0.143972	0.58	NORMAL
ENSG00000006459	KDM7A	0.144053	0.31	NORMAL
ENSG00000100354	TNRC6B	0.144206	-0.17	NORMAL
ENSG00000281348	NA	0.144224	-0.25	NORMAL
ENSG00000126216	TUBGCP3	0.144277	-0.12	NORMAL
ENSG00000243406	MRPS31P5	0.144356	-0.25	NORMAL
ENSG00000258780	BMS1P15	0.144397	-0.55	NORMAL
ENSG00000136810	TXN	0.144428	0.21	NORMAL
ENSG00000213025	COX20P1	0.144688	-0.8	NORMAL
ENSG00000288534	NA	0.144787	-0.09	NORMAL
ENSG00000230606	NA	0.144821	0.45	NORMAL
ENSG00000213614	HEXA	0.144903	0.17	NORMAL
ENSG00000268434	NA	0.144924	-0.26	NORMAL
ENSG00000123983	ACSL3	0.145002	-0.21	NORMAL
ENSG00000149016	TUT1	0.145083	-0.17	NORMAL
ENSG00000197535	MYO5A	0.145101	-0.2	NORMAL
ENSG00000164096	C4orf3	0.145188	0.17	NORMAL
ENSG00000284989	NA	0.145307	-0.12	NORMAL
ENSG00000130725	UBE2M	0.145339	-0.1	NORMAL
ENSG00000106399	RPA3	0.145393	0.21	NORMAL
ENSG00000198380	GFPT1	0.145436	-0.17	NORMAL
ENSG00000180229	HERC2P3	0.145503	0.37	NORMAL
ENSG00000174842	GLMN	0.145761	0.22	NORMAL
ENSG00000105983	LMBR1	0.145833	0.14	NORMAL
ENSG00000204231	RXRB	0.145835	0.09	NORMAL
ENSG00000277203	NA	0.146235	0.33	NORMAL
ENSG00000197763	TXNRD3	0.146296	-0.21	NORMAL
ENSG00000010165	METTL13	0.146311	0.13	NORMAL
ENSG00000091490	SEL1L3	0.14634	0.59	NORMAL
ENSG00000213626	LBH	0.146378	0.62	NORMAL
ENSG00000088205	DDX18	0.146401	-0.1	NORMAL
ENSG00000183060	LYSMD4	0.146415	0.3	NORMAL
ENSG00000183808	RBM12B	0.146521	-0.15	NORMAL
ENSG00000134419	RPS15A	0.146612	0.12	NORMAL
ENSG00000170356	OR2A20P	0.146885	0.92	NORMAL
ENSG00000142528	ZNF473	0.146922	-0.22	NORMAL
ENSG00000145730	PAM	0.147015	-0.39	NORMAL
ENSG00000150316	CWC15	0.147019	0.13	NORMAL
ENSG00000115274	INO80B	0.147052	-0.16	NORMAL
ENSG00000002834	LASP1	0.147164	-0.13	NORMAL
ENSG00000035115	SH3YL1	0.147185	0.16	NORMAL
ENSG00000150551	LYPD1	0.147292	1.14	NORMAL
ENSG00000117114	ADGRL2	0.147312	0.57	NORMAL
ENSG00000183900	NA	0.147413	0.33	NORMAL
ENSG00000257605	MYG1-AS1	0.147414	-0.85	NORMAL
ENSG00000117228	GBP1	0.147486	0.29	NORMAL
ENSG00000178752	ERFE	0.147558	-1.03	NORMAL
ENSG00000203760	CENPW	0.147568	0.29	NORMAL
ENSG00000164327	RICTOR	0.147615	0.15	NORMAL
ENSG00000154237	LRRK1	0.147691	0.21	NORMAL
ENSG00000033050	ABCF2	0.147695	0.08	NORMAL
ENSG00000104897	SF3A2	0.147899	-0.16	NORMAL
ENSG00000158290	CUL4B	0.14794	0.32	NORMAL
ENSG00000198830	HMGN2	0.147968	0.14	NORMAL
ENSG00000138587	MNS1	0.148202	0.29	NORMAL
ENSG00000237807	NA	0.148345	0.75	NORMAL
ENSG00000100056	ESS2	0.148457	0.16	NORMAL
ENSG00000272327	NA	0.14846	0.67	NORMAL
ENSG00000228327	NA	0.148581	0.42	NORMAL
ENSG00000243716	NPIPB5	0.148914	0.36	NORMAL
ENSG00000171863	RPS7	0.149363	0.12	NORMAL
ENSG00000138794	CASP6	0.149455	0.18	NORMAL
ENSG00000135736	CCDC102A	0.149472	0.29	NORMAL
ENSG00000141741	MIEN1	0.149482	0.13	NORMAL
ENSG00000125482	TTF1	0.149562	-0.15	NORMAL
ENSG00000124571	XPO5	0.149586	0.12	NORMAL
ENSG00000103363	ELOB	0.149618	-0.11	NORMAL
ENSG00000198467	TPM2	0.149693	-0.27	NORMAL
ENSG00000158467	AHCYL2	0.149735	0.17	NORMAL
ENSG00000196205	EEF1A1P5	0.14996	-0.1	NORMAL
ENSG00000091527	CDV3	0.150397	-0.12	NORMAL
ENSG00000170989	S1PR1	0.150399	0.85	NORMAL
ENSG00000133321	PLAAT4	0.150657	0.55	NORMAL
ENSG00000215717	TMEM167B	0.150793	-0.11	NORMAL
ENSG00000100330	MTMR3	0.150823	-0.13	NORMAL
ENSG00000165525	NEMF	0.150868	-0.09	NORMAL
ENSG00000132640	BTBD3	0.151031	-0.34	NORMAL
ENSG00000085063	CD59	0.151059	0.18	NORMAL
ENSG00000143314	MRPL24	0.151138	-0.13	NORMAL
ENSG00000129965	INS-IGF2	0.151344	1.25	NORMAL
ENSG00000141101	NOB1	0.151501	-0.12	NORMAL
ENSG00000144118	RALB	0.151552	-0.13	NORMAL
ENSG00000087274	ADD1	0.151556	0.08	NORMAL
ENSG00000196357	ZNF565	0.151654	-0.28	NORMAL
ENSG00000154040	CABYR	0.151954	-0.42	NORMAL
ENSG00000182511	FES	0.151993	-0.63	NORMAL
ENSG00000160710	ADAR	0.152038	0.09	NORMAL
ENSG00000185085	INTS5	0.152308	-0.13	NORMAL
ENSG00000213762	ZNF134	0.152397	-0.18	NORMAL
ENSG00000248290	TNXA	0.152551	0.86	NORMAL
ENSG00000225484	NUTM2B-AS1	0.152697	0.27	NORMAL
ENSG00000139318	DUSP6	0.15287	-0.87	NORMAL
ENSG00000020633	RUNX3	0.152873	1.08	NORMAL
ENSG00000245910	SNHG6	0.152912	0.16	NORMAL
ENSG00000176273	SLC35G1	0.152922	0.22	NORMAL
ENSG00000082258	CCNT2	0.152922	-0.13	NORMAL
ENSG00000150394	CDH8	0.153032	1.12	NORMAL
ENSG00000270194	GOLGA4-AS1	0.153052	0.35	NORMAL
ENSG00000288550	NA	0.153136	-0.8	NORMAL
ENSG00000164008	C1orf50	0.153168	0.15	NORMAL
ENSG00000073803	MAP3K13	0.153208	0.13	NORMAL
ENSG00000227827	PKD1P2	0.153373	0.49	NORMAL
ENSG00000050748	MAPK9	0.153432	0.1	NORMAL
ENSG00000119946	CNNM1	0.153433	-1.21	NORMAL
ENSG00000166387	PPFIBP2	0.153448	-0.5	NORMAL
ENSG00000237989	LINC01679	0.153505	0.73	NORMAL
ENSG00000147274	RBMX	0.153565	-0.1	NORMAL
ENSG00000122952	ZWINT	0.153733	0.22	NORMAL
ENSG00000188986	NELFB	0.153758	0.09	NORMAL
ENSG00000116209	TMEM59	0.153807	0.11	NORMAL
ENSG00000134278	SPIRE1	0.154	0.15	NORMAL
ENSG00000173218	VANGL1	0.154009	0.14	NORMAL
ENSG00000116663	FBXO6	0.154033	0.27	NORMAL
ENSG00000189171	S100A13	0.154103	-0.24	NORMAL
ENSG00000136213	CHST12	0.154243	0.16	NORMAL
ENSG00000109111	SUPT6H	0.154345	0.08	NORMAL
ENSG00000155363	MOV10	0.154351	0.15	NORMAL
ENSG00000057657	PRDM1	0.154517	0.56	NORMAL
ENSG00000104643	MTMR9	0.15452	0.12	NORMAL
ENSG00000180346	TIGD2	0.154622	0.32	NORMAL
ENSG00000124942	AHNAK	0.15482	0.21	NORMAL
ENSG00000254732	NA	0.154836	-0.13	NORMAL
ENSG00000151276	MAGI1	0.154975	0.31	NORMAL
ENSG00000132952	USPL1	0.155057	0.2	NORMAL
ENSG00000112139	MDGA1	0.155112	0.54	NORMAL
ENSG00000100034	PPM1F	0.155175	-0.13	NORMAL
ENSG00000164112	SMIM43	0.155194	0.73	NORMAL
ENSG00000159140	SON	0.155222	0.09	NORMAL
ENSG00000181472	ZBTB2	0.15533	0.19	NORMAL
ENSG00000180488	MIGA1	0.15536	-0.14	NORMAL
ENSG00000143164	DCAF6	0.155424	-0.13	NORMAL
ENSG00000115594	IL1R1	0.155457	0.4	NORMAL
ENSG00000165629	ATP5F1C	0.155629	-0.09	NORMAL
ENSG00000234961	NA	0.15583	-1.84	NORMAL
ENSG00000259040	BLOC1S5-TXNDC5	0.155834	-0.17	NORMAL
ENSG00000063046	EIF4B	0.155882	-0.13	NORMAL
ENSG00000250899	NA	0.155884	0.32	NORMAL
ENSG00000239264	TXNDC5	0.155889	-0.17	NORMAL
ENSG00000182253	SYNM	0.155922	-0.73	NORMAL
ENSG00000065485	PDIA5	0.155979	-0.29	NORMAL
ENSG00000102967	DHODH	0.156048	-0.34	NORMAL
ENSG00000154518	ATP5MC3	0.156363	0.09	NORMAL
ENSG00000152784	PRDM8	0.156734	-0.53	NORMAL
ENSG00000135314	KHDC1	0.15684	0.36	NORMAL
ENSG00000273611	ZNHIT3	0.15691	-0.15	NORMAL
ENSG00000283496	ZNF511-PRAP1	0.156987	-0.2	NORMAL
ENSG00000234719	NPIPB2	0.15709	0.67	NORMAL
ENSG00000174899	SLC66A1L	0.157295	0.49	NORMAL
ENSG00000125352	RNF113A	0.157532	-0.24	NORMAL
ENSG00000221869	CEBPD	0.157537	0.37	NORMAL
ENSG00000259721	NA	0.157572	-0.94	NORMAL
ENSG00000228106	NA	0.157767	0.34	NORMAL
ENSG00000144320	LNPK	0.157778	-0.21	NORMAL
ENSG00000178234	GALNT11	0.157867	-0.12	NORMAL
ENSG00000170175	CHRNB1	0.157886	0.3	NORMAL
ENSG00000108474	PIGL	0.157891	-0.23	NORMAL
ENSG00000164754	RAD21	0.157971	0.16	NORMAL
ENSG00000152942	RAD17	0.15809	0.1	NORMAL
ENSG00000255072	PIGY	0.158152	0.2	NORMAL
ENSG00000105849	POLR1F	0.158438	-0.21	NORMAL
ENSG00000185122	HSF1	0.158458	-0.09	NORMAL
ENSG00000091986	CCDC80	0.158567	0.35	NORMAL
ENSG00000198646	NCOA6	0.158599	0.1	NORMAL
ENSG00000054983	GALC	0.158613	-0.24	NORMAL
ENSG00000174028	FAM3C2P	0.158809	0.27	NORMAL
ENSG00000169519	METTL15	0.15885	-0.2	NORMAL
ENSG00000148908	RGS10	0.158877	0.18	NORMAL
ENSG00000104221	BRF2	0.15888	0.23	NORMAL
ENSG00000165802	NSMF	0.158941	0.18	NORMAL
ENSG00000179933	C14orf119	0.15897	0.11	NORMAL
ENSG00000261327	NA	0.159046	0.93	NORMAL
ENSG00000120594	PLXDC2	0.159051	-1.96	NORMAL
ENSG00000100647	SUSD6	0.159073	0.19	NORMAL
ENSG00000011454	RABGAP1	0.159338	0.33	NORMAL
ENSG00000173040	EVC2	0.159366	-0.23	NORMAL
ENSG00000185507	IRF7	0.159456	0.37	NORMAL
ENSG00000168876	ANKRD49	0.159459	0.15	NORMAL
ENSG00000128739	SNRPN	0.159514	-0.2	NORMAL
ENSG00000211460	TSN	0.159613	0.08	NORMAL
ENSG00000285509	TBCEL-TECTA	0.15977	0.15	NORMAL
ENSG00000103653	CSK	0.159835	0.11	NORMAL
ENSG00000165895	ARHGAP42	0.159982	0.34	NORMAL
ENSG00000146729	NIPSNAP2	0.160057	0.15	NORMAL
ENSG00000107819	SFXN3	0.160075	0.2	NORMAL
ENSG00000140474	ULK3	0.160091	0.15	NORMAL
ENSG00000130717	UCK1	0.160137	0.13	NORMAL
ENSG00000198677	TTC37	0.16015	0.1	NORMAL
ENSG00000285447	NA	0.160175	0.66	NORMAL
ENSG00000125347	IRF1	0.1602	0.34	NORMAL
ENSG00000230629	RPS23P8	0.160209	-0.19	NORMAL
ENSG00000163032	VSNL1	0.160232	1.02	NORMAL
ENSG00000203772	SPRN	0.160233	0.75	NORMAL
ENSG00000077150	NFKB2	0.160281	0.24	NORMAL
ENSG00000253414	NA	0.160313	-2.03	NORMAL
ENSG00000171307	ZDHHC16	0.160414	0.11	NORMAL
ENSG00000169919	GUSB	0.160567	0.19	NORMAL
ENSG00000212864	RNF208	0.160624	0.39	NORMAL
ENSG00000070214	SLC44A1	0.160639	0.3	NORMAL
ENSG00000140682	TGFB1I1	0.160858	-0.17	NORMAL
ENSG00000168890	TMEM150A	0.160906	-0.2	NORMAL
ENSG00000166848	TERF2IP	0.160907	-0.13	NORMAL
ENSG00000181649	PHLDA2	0.160943	-0.46	NORMAL
ENSG00000136937	NCBP1	0.161041	0.09	NORMAL
ENSG00000123144	TRIR	0.161046	0.09	NORMAL
ENSG00000164291	ARSK	0.161281	0.25	NORMAL
ENSG00000134186	PRPF38B	0.161366	-0.11	NORMAL
ENSG00000108298	RPL19	0.161386	0.07	NORMAL
ENSG00000216895	NA	0.161403	0.33	NORMAL
ENSG00000133083	DCLK1	0.161665	-1.31	NORMAL
ENSG00000106404	CLDN15	0.161731	-0.37	NORMAL
ENSG00000147416	ATP6V1B2	0.161782	-0.2	NORMAL
ENSG00000105656	ELL	0.161908	-0.18	NORMAL
ENSG00000166454	ATMIN	0.161954	-0.11	NORMAL
ENSG00000198382	UVRAG	0.161954	-0.12	NORMAL
ENSG00000132635	PCED1A	0.161961	-0.19	NORMAL
ENSG00000156976	EIF4A2	0.161983	-0.16	NORMAL
ENSG00000006652	IFRD1	0.162313	0.26	NORMAL
ENSG00000115267	IFIH1	0.162341	0.41	NORMAL
ENSG00000205352	PRR13	0.162486	-0.11	NORMAL
ENSG00000134802	SLC43A3	0.162542	-0.38	NORMAL
ENSG00000182326	C1S	0.162565	0.35	NORMAL
ENSG00000196233	LCOR	0.162664	-0.16	NORMAL
ENSG00000164220	F2RL2	0.162822	1.03	NORMAL
ENSG00000242516	LINC00960	0.162886	0.85	NORMAL
ENSG00000133104	SPART	0.162899	-0.15	NORMAL
ENSG00000139433	GLTP	0.16296	0.14	NORMAL
ENSG00000171681	ATF7IP	0.162988	-0.18	NORMAL
ENSG00000121749	TBC1D15	0.163089	0.11	NORMAL
ENSG00000181827	RFX7	0.163096	-0.15	NORMAL
ENSG00000173085	COQ2	0.163164	-0.22	NORMAL
ENSG00000106610	STAG3L4	0.163242	-0.34	NORMAL
ENSG00000258738	NA	0.163371	-0.35	NORMAL
ENSG00000015676	NUDCD3	0.163394	-0.09	NORMAL
ENSG00000065923	SLC9A7	0.163474	-0.37	NORMAL
ENSG00000111641	NOP2	0.163627	0.13	NORMAL
ENSG00000233859	ADH5P4	0.163744	0.36	NORMAL
ENSG00000119471	HSDL2	0.163806	-0.23	NORMAL
ENSG00000110841	PPFIBP1	0.163926	-0.25	NORMAL
ENSG00000226723	NA	0.163932	0.37	NORMAL
ENSG00000100129	EIF3L	0.164432	-0.08	NORMAL
ENSG00000119777	TMEM214	0.164574	-0.12	NORMAL
ENSG00000169895	SYAP1	0.164756	0.14	NORMAL
ENSG00000165030	NFIL3	0.164757	-0.43	NORMAL
ENSG00000162377	COA7	0.164793	0.12	NORMAL
ENSG00000041982	TNC	0.164808	0.52	NORMAL
ENSG00000182117	NOP10	0.164832	0.1	NORMAL
ENSG00000136960	ENPP2	0.16506	0.56	NORMAL
ENSG00000163703	CRELD1	0.165087	-0.8	NORMAL
ENSG00000224546	EIF4BP3	0.165145	-0.16	NORMAL
ENSG00000163132	MSX1	0.16515	-0.52	NORMAL
ENSG00000179715	PCED1B	0.165192	-0.76	NORMAL
ENSG00000128000	ZNF780B	0.165195	0.19	NORMAL
ENSG00000166352	IFTAP	0.165227	0.14	NORMAL
ENSG00000181038	METTL23	0.165257	0.13	NORMAL
ENSG00000107789	MINPP1	0.165463	0.14	NORMAL
ENSG00000118503	TNFAIP3	0.165536	0.6	NORMAL
ENSG00000171858	RPS21	0.165554	0.11	NORMAL
ENSG00000108518	PFN1	0.16572	-0.11	NORMAL
ENSG00000083168	KAT6A	0.165736	0.09	NORMAL
ENSG00000256229	ZNF486	0.165744	-0.33	NORMAL
ENSG00000278133	NA	0.16608	0.28	NORMAL
ENSG00000183023	SLC8A1	0.166315	0.56	NORMAL
ENSG00000163159	VPS72	0.166332	0.09	NORMAL
ENSG00000138592	USP8	0.166453	-0.08	NORMAL
ENSG00000140650	PMM2	0.166683	-0.17	NORMAL
ENSG00000101911	PRPS2	0.166776	-0.23	NORMAL
ENSG00000175895	PLEKHF2	0.166917	-0.21	NORMAL
ENSG00000258588	TRIM6-TRIM34	0.166977	0.27	NORMAL
ENSG00000182749	PAQR7	0.167032	0.18	NORMAL
ENSG00000171574	ZNF584	0.167243	-0.24	NORMAL
ENSG00000146250	PRSS35	0.167269	-1.8	NORMAL
ENSG00000225648	SBDSP1	0.167346	0.17	NORMAL
ENSG00000196646	ZNF136	0.167348	-0.22	NORMAL
ENSG00000147121	KRBOX4	0.167481	0.15	NORMAL
ENSG00000117481	NSUN4	0.167597	-0.14	NORMAL
ENSG00000143498	TAF1A	0.167639	-0.27	NORMAL
ENSG00000101940	WDR13	0.167655	-0.11	NORMAL
ENSG00000112096	SOD2	0.167682	0.44	NORMAL
ENSG00000230724	LINC01001	0.167691	0.44	NORMAL
ENSG00000146085	MMUT	0.167794	0.2	NORMAL
ENSG00000239883	PARGP1	0.167947	0.57	NORMAL
ENSG00000168374	ARF4	0.168089	-0.11	NORMAL
ENSG00000168386	FILIP1L	0.168126	-0.48	NORMAL
ENSG00000075340	ADD2	0.168149	1.33	NORMAL
ENSG00000171566	PLRG1	0.168161	-0.08	NORMAL
ENSG00000282304	NA	0.168163	0.96	NORMAL
ENSG00000177409	SAMD9L	0.168243	0.43	NORMAL
ENSG00000163701	IL17RE	0.168356	-0.84	NORMAL
ENSG00000120438	TCP1	0.168405	-0.09	NORMAL
ENSG00000178896	EXOSC4	0.168557	-0.19	NORMAL
ENSG00000266962	HSD17B1-AS1	0.168641	0.16	NORMAL
ENSG00000111300	NAA25	0.168745	-0.12	NORMAL
ENSG00000104691	UBXN8	0.168794	0.19	NORMAL
ENSG00000237296	SMG1P1	0.168823	0.27	NORMAL
ENSG00000116649	SRM	0.168846	0.13	NORMAL
ENSG00000140319	SRP14	0.168947	0.08	NORMAL
ENSG00000183558	NA	0.169166	0.37	NORMAL
ENSG00000157168	NRG1	0.169402	0.61	NORMAL
ENSG00000230082	PRRT3-AS1	0.169517	0.55	NORMAL
ENSG00000240230	COX19	0.169556	-0.25	NORMAL
ENSG00000136738	STAM	0.169665	-0.14	NORMAL
ENSG00000144228	SPOPL	0.169704	-0.14	NORMAL
ENSG00000244405	ETV5	0.169774	-0.27	NORMAL
ENSG00000141179	PCTP	0.169787	-0.2	NORMAL
ENSG00000204316	MRPL38	0.169789	-0.13	NORMAL
ENSG00000227053	MUC12-AS1	0.169997	-1.86	NORMAL
ENSG00000172167	MTBP	0.170026	-0.24	NORMAL
ENSG00000229833	PET100	0.170035	-0.15	NORMAL
ENSG00000083544	TDRD3	0.170268	-0.13	NORMAL
ENSG00000125818	PSMF1	0.170323	0.15	NORMAL
ENSG00000175768	TOMM5	0.17035	0.12	NORMAL
ENSG00000076242	MLH1	0.170366	0.11	NORMAL
ENSG00000176971	FIBIN	0.170528	-0.8	NORMAL
ENSG00000273637	NA	0.170659	0.12	NORMAL
ENSG00000142892	PIGK	0.170881	0.15	NORMAL
ENSG00000136448	NMT1	0.170923	-0.08	NORMAL
ENSG00000171150	SOCS5	0.170925	0.26	NORMAL
ENSG00000125817	CENPB	0.171017	0.1	NORMAL
ENSG00000109320	NFKB1	0.171021	0.16	NORMAL
ENSG00000197852	INKA2	0.171024	0.66	NORMAL
ENSG00000100908	EMC9	0.17105	0.3	NORMAL
ENSG00000142856	ITGB3BP	0.171132	0.36	NORMAL
ENSG00000176788	BASP1	0.171195	-0.31	NORMAL
ENSG00000147687	TATDN1	0.171254	-0.13	NORMAL
ENSG00000130348	QRSL1	0.171619	0.13	NORMAL
ENSG00000167674	HDGFL2	0.171625	0.1	NORMAL
ENSG00000100490	CDKL1	0.171894	0.4	NORMAL
ENSG00000101442	ACTR5	0.171992	-0.21	NORMAL
ENSG00000259956	RBM15B	0.172023	0.1	NORMAL
ENSG00000124201	ZNFX1	0.172115	0.13	NORMAL
ENSG00000170545	SMAGP	0.172323	0.28	NORMAL
ENSG00000272916	NA	0.172365	-0.2	NORMAL
ENSG00000036054	TBC1D23	0.172525	-0.12	NORMAL
ENSG00000183010	PYCR1	0.172688	-0.21	NORMAL
ENSG00000256628	ZBTB11-AS1	0.172811	0.23	NORMAL
ENSG00000198369	SPRED2	0.172864	-0.2	NORMAL
ENSG00000100852	ARHGAP5	0.172907	0.17	NORMAL
ENSG00000167081	PBX3	0.17305	-0.32	NORMAL
ENSG00000092094	OSGEP	0.173077	-0.19	NORMAL
ENSG00000243155	NA	0.173115	0.2	NORMAL
ENSG00000196363	WDR5	0.173118	0.1	NORMAL
ENSG00000184640	SEPTIN9	0.173302	0.19	NORMAL
ENSG00000157870	PRXL2B	0.173347	0.2	NORMAL
ENSG00000054116	TRAPPC3	0.173382	-0.08	NORMAL
ENSG00000178919	FOXE1	0.173459	1.22	NORMAL
ENSG00000160813	PPP1R35	0.17346	-0.22	NORMAL
ENSG00000131504	DIAPH1	0.173524	0.13	NORMAL
ENSG00000161677	JOSD2	0.173606	0.16	NORMAL
ENSG00000116885	OSCP1	0.173619	-0.27	NORMAL
ENSG00000144583	MARCHF4	0.173659	-0.49	NORMAL
ENSG00000166225	FRS2	0.173701	-0.14	NORMAL
ENSG00000163319	MRPS18C	0.173973	0.14	NORMAL
ENSG00000138411	HECW2	0.173975	0.5	NORMAL
ENSG00000090621	PABPC4	0.174228	-0.17	NORMAL
ENSG00000154263	ABCA10	0.174332	-0.87	NORMAL
ENSG00000196235	SUPT5H	0.174422	0.07	NORMAL
ENSG00000052841	TTC17	0.174543	-0.1	NORMAL
ENSG00000095015	MAP3K1	0.174734	-0.59	NORMAL
ENSG00000215154	NA	0.174933	-0.31	NORMAL
ENSG00000214435	AS3MT	0.174935	0.55	NORMAL
ENSG00000109083	IFT20	0.175019	0.13	NORMAL
ENSG00000267855	NDUFA7	0.175069	0.17	NORMAL
ENSG00000114786	ABHD14A-ACY1	0.175103	-0.16	NORMAL
ENSG00000068912	ERLEC1	0.175121	-0.11	NORMAL
ENSG00000176410	DNAJC30	0.175132	0.14	NORMAL
ENSG00000214223	HNRNPA1P10	0.175169	-0.16	NORMAL
ENSG00000182612	TSPAN10	0.175186	0.5	NORMAL
ENSG00000173275	ZNF449	0.175265	-0.22	NORMAL
ENSG00000142227	EMP3	0.175382	-0.15	NORMAL
ENSG00000006606	CCL26	0.175466	-1.99	NORMAL
ENSG00000140365	COMMD4	0.175495	-0.12	NORMAL
ENSG00000146457	WTAP	0.175638	0.17	NORMAL
ENSG00000135862	LAMC1	0.175729	0.27	NORMAL
ENSG00000173641	HSPB7	0.17578	-1.14	NORMAL
ENSG00000229994	RPL5P4	0.175977	-0.34	NORMAL
ENSG00000164603	BMT2	0.176038	0.23	NORMAL
ENSG00000179431	FJX1	0.176124	-0.38	NORMAL
ENSG00000143756	FBXO28	0.176199	-0.11	NORMAL
ENSG00000254979	NA	0.176203	-0.38	NORMAL
ENSG00000128652	HOXD3	0.176365	0.58	NORMAL
ENSG00000230373	GOLGA6L5P	0.176367	0.2	NORMAL
ENSG00000274874	NA	0.176388	0.26	NORMAL
ENSG00000090612	ZNF268	0.17654	0.18	NORMAL
ENSG00000232931	LINC00342	0.176575	0.3	NORMAL
ENSG00000180817	PPA1	0.176738	-0.17	NORMAL
ENSG00000129116	PALLD	0.176772	-0.43	NORMAL
ENSG00000158864	NDUFS2	0.176834	0.09	NORMAL
ENSG00000140285	FGF7	0.176877	0.46	NORMAL
ENSG00000259900	NA	0.176971	0.28	NORMAL
ENSG00000111731	C2CD5	0.177006	-0.15	NORMAL
ENSG00000242732	RTL5	0.177083	0.27	NORMAL
ENSG00000189337	KAZN	0.177193	-0.38	NORMAL
ENSG00000213918	DNASE1	0.177677	-0.24	NORMAL
ENSG00000122678	POLM	0.177693	-0.23	NORMAL
ENSG00000047346	FAM214A	0.1777	0.21	NORMAL
ENSG00000112972	HMGCS1	0.177977	-0.46	NORMAL
ENSG00000204267	TAP2	0.178167	0.24	NORMAL
ENSG00000107957	SH3PXD2A	0.178374	0.22	NORMAL
ENSG00000127527	EPS15L1	0.178442	0.12	NORMAL
ENSG00000100387	RBX1	0.178709	0.1	NORMAL
ENSG00000076928	ARHGEF1	0.17915	0.09	NORMAL
ENSG00000167733	HSD11B1L	0.179458	0.2	NORMAL
ENSG00000134508	CABLES1	0.179472	-0.54	NORMAL
ENSG00000173457	PPP1R14B	0.17954	-0.14	NORMAL
ENSG00000116574	RHOU	0.179818	0.65	NORMAL
ENSG00000233984	RPSAP14	0.179819	0.63	NORMAL
ENSG00000213574	LDHAP5	0.179891	0.89	NORMAL
ENSG00000188342	GTF2F2	0.180028	-0.23	NORMAL
ENSG00000009844	VTA1	0.180155	0.1	NORMAL
ENSG00000144451	SPAG16	0.180208	0.16	NORMAL
ENSG00000167601	AXL	0.18022	-0.19	NORMAL
ENSG00000167994	RAB3IL1	0.180257	-0.24	NORMAL
ENSG00000167962	ZNF598	0.18031	-0.16	NORMAL
ENSG00000196371	FUT4	0.180311	-0.22	NORMAL
ENSG00000124120	TTPAL	0.180345	0.15	NORMAL
ENSG00000122705	CLTA	0.180392	-0.09	NORMAL
ENSG00000119638	NEK9	0.18041	0.14	NORMAL
ENSG00000182013	PNMA8A	0.180562	1.03	NORMAL
ENSG00000122707	RECK	0.180653	0.26	NORMAL
ENSG00000157240	FZD1	0.180775	-0.48	NORMAL
ENSG00000224886	NA	0.180792	0.43	NORMAL
ENSG00000136527	TRA2B	0.180793	-0.11	NORMAL
ENSG00000115756	HPCAL1	0.180846	-0.4	NORMAL
ENSG00000071889	FAM3A	0.180902	-0.25	NORMAL
ENSG00000011405	PIK3C2A	0.181211	0.13	NORMAL
ENSG00000249456	NA	0.181399	-0.22	NORMAL
ENSG00000213246	SUPT4H1	0.18142	0.09	NORMAL
ENSG00000196352	CD55	0.181437	-0.37	NORMAL
ENSG00000268750	NA	0.181487	-0.26	NORMAL
ENSG00000170962	PDGFD	0.181502	0.7	NORMAL
ENSG00000153993	SEMA3D	0.181536	-0.84	NORMAL
ENSG00000188976	NOC2L	0.181657	0.09	NORMAL
ENSG00000173120	KDM2A	0.181757	0.1	NORMAL
ENSG00000226964	RHEBP2	0.181799	0.29	NORMAL
ENSG00000153976	HS3ST3A1	0.181892	0.41	NORMAL
ENSG00000112039	FANCE	0.18199	0.23	NORMAL
ENSG00000204264	PSMB8	0.181996	0.18	NORMAL
ENSG00000166821	PEX11A	0.182049	-0.24	NORMAL
ENSG00000081189	MEF2C	0.182077	0.43	NORMAL
ENSG00000111802	TDP2	0.182161	-0.13	NORMAL
ENSG00000198898	CAPZA2	0.182321	0.09	NORMAL
ENSG00000270757	HSPE1-MOB4	0.182614	-0.11	NORMAL
ENSG00000141994	DUS3L	0.182645	0.24	NORMAL
ENSG00000075914	EXOSC7	0.182656	-0.31	NORMAL
ENSG00000102038	SMARCA1	0.182696	0.11	NORMAL
ENSG00000147180	ZNF711	0.182774	0.55	NORMAL
ENSG00000172053	QARS1	0.182836	-0.08	NORMAL
ENSG00000103540	CCP110	0.182887	-0.18	NORMAL
ENSG00000145425	RPS3A	0.182919	0.11	NORMAL
ENSG00000005238	FAM214B	0.182947	-0.16	NORMAL
ENSG00000264324	NA	0.183004	0.12	NORMAL
ENSG00000267745	NA	0.183022	0.49	NORMAL
ENSG00000248167	TRIM39-RPP21	0.1831	-0.15	NORMAL
ENSG00000090432	MUL1	0.183167	-0.2	NORMAL
ENSG00000178115	GOLGA8Q	0.183208	0.58	NORMAL
ENSG00000163527	STT3B	0.183405	-0.16	NORMAL
ENSG00000258465	NA	0.183493	0.08	NORMAL
ENSG00000135801	TAF5L	0.183712	-0.13	NORMAL
ENSG00000142556	ZNF614	0.183744	-0.2	NORMAL
ENSG00000149716	LTO1	0.183762	0.16	NORMAL
ENSG00000117410	ATP6V0B	0.183786	0.1	NORMAL
ENSG00000064999	ANKS1A	0.183871	0.12	NORMAL
ENSG00000183258	DDX41	0.183954	0.12	NORMAL
ENSG00000196911	KPNA5	0.183984	-0.2	NORMAL
ENSG00000159921	GNE	0.184387	-0.14	NORMAL
ENSG00000138375	SMARCAL1	0.184483	-0.12	NORMAL
ENSG00000085433	WDR47	0.18457	-0.14	NORMAL
ENSG00000168453	HR	0.184639	0.8	NORMAL
ENSG00000075151	EIF4G3	0.184653	0.08	NORMAL
ENSG00000125970	RALY	0.184701	-0.1	NORMAL
ENSG00000156931	VPS8	0.184731	0.12	NORMAL
ENSG00000179041	RRS1	0.184794	-0.24	NORMAL
ENSG00000233223	NA	0.184801	-0.44	NORMAL
ENSG00000136518	ACTL6A	0.184861	0.09	NORMAL
ENSG00000115414	FN1	0.184921	-0.42	NORMAL
ENSG00000101096	NFATC2	0.184963	0.9	NORMAL
ENSG00000164306	PRIMPOL	0.185114	0.17	NORMAL
ENSG00000134986	NREP	0.185449	0.41	NORMAL
ENSG00000217576	NA	0.185485	-0.24	NORMAL
ENSG00000063601	MTMR1	0.185534	0.15	NORMAL
ENSG00000157657	ZNF618	0.185686	0.22	NORMAL
ENSG00000164684	ZNF704	0.185876	-1.16	NORMAL
ENSG00000070950	RAD18	0.185998	-0.19	NORMAL
ENSG00000051382	PIK3CB	0.18613	-0.24	NORMAL
ENSG00000115761	NOL10	0.186232	0.1	NORMAL
ENSG00000197102	DYNC1H1	0.186291	0.17	NORMAL
ENSG00000057019	DCBLD2	0.186378	-0.29	NORMAL
ENSG00000166439	RNF169	0.186497	-0.15	NORMAL
ENSG00000108688	CCL7	0.186529	0.91	NORMAL
ENSG00000144712	CAND2	0.186768	0.57	NORMAL
ENSG00000136710	CCDC115	0.186828	0.15	NORMAL
ENSG00000124177	CHD6	0.18686	0.12	NORMAL
ENSG00000272196	H2AC19	0.187012	0.36	NORMAL
ENSG00000158417	EIF5B	0.187411	0.09	NORMAL
ENSG00000284779	NA	0.187452	1.14	NORMAL
ENSG00000152242	C18orf25	0.187486	-0.12	NORMAL
ENSG00000162341	TPCN2	0.187612	0.19	NORMAL
ENSG00000062716	VMP1	0.187648	0.18	NORMAL
ENSG00000183354	KIAA2026	0.187993	-0.1	NORMAL
ENSG00000234782	TPT1P9	0.18823	-0.48	NORMAL
ENSG00000197465	GYPE	0.188263	0.52	NORMAL
ENSG00000189056	RELN	0.188413	1.2	NORMAL
ENSG00000154781	CCDC174	0.188426	-0.13	NORMAL
ENSG00000136141	LRCH1	0.188784	-0.15	NORMAL
ENSG00000113522	RAD50	0.188785	0.13	NORMAL
ENSG00000134070	IRAK2	0.188883	0.42	NORMAL
ENSG00000186001	LRCH3	0.188895	0.1	NORMAL
ENSG00000143437	ARNT	0.188969	-0.13	NORMAL
ENSG00000073111	MCM2	0.188974	0.16	NORMAL
ENSG00000075399	VPS9D1	0.189081	-0.17	NORMAL
ENSG00000167244	IGF2	0.189149	1.13	NORMAL
ENSG00000111596	CNOT2	0.189182	0.09	NORMAL
ENSG00000164151	ICE1	0.189201	-0.08	NORMAL
ENSG00000251569	NA	0.189247	0.19	NORMAL
ENSG00000183421	RIPK4	0.189617	0.95	NORMAL
ENSG00000185652	NTF3	0.189777	0.84	NORMAL
ENSG00000124486	USP9X	0.189908	0.1	NORMAL
ENSG00000269958	NA	0.189955	0.28	NORMAL
ENSG00000196367	TRRAP	0.190027	0.12	NORMAL
ENSG00000114480	GBE1	0.190097	0.16	NORMAL
ENSG00000167771	RCOR2	0.19021	-0.6	NORMAL
ENSG00000272688	NA	0.190212	-0.77	NORMAL
ENSG00000128656	CHN1	0.190256	0.43	NORMAL
ENSG00000135899	SP110	0.190325	0.17	NORMAL
ENSG00000203791	EEF1AKMT2	0.190491	-0.2	NORMAL
ENSG00000166902	MRPL16	0.190506	0.1	NORMAL
ENSG00000242071	RPL7AP6	0.190516	-0.1	NORMAL
ENSG00000253540	FAM86HP	0.19058	-0.64	NORMAL
ENSG00000141664	ZCCHC2	0.190582	0.24	NORMAL
ENSG00000165502	RPL36AL	0.190617	-0.1	NORMAL
ENSG00000078369	GNB1	0.190715	0.06	NORMAL
ENSG00000068697	LAPTM4A	0.190718	0.12	NORMAL
ENSG00000228532	SUMO2P21	0.190849	0.21	NORMAL
ENSG00000218891	ZNF579	0.190938	0.25	NORMAL
ENSG00000110536	PTPMT1	0.190971	0.12	NORMAL
ENSG00000175221	MED16	0.19099	0.12	NORMAL
ENSG00000134001	EIF2S1	0.19099	0.07	NORMAL
ENSG00000247627	MTND4P12	0.191001	-1.55	NORMAL
ENSG00000186184	POLR1D	0.191025	-0.15	NORMAL
ENSG00000118849	RARRES1	0.191163	-1.21	NORMAL
ENSG00000108239	TBC1D12	0.191319	-0.18	NORMAL
ENSG00000008311	AASS	0.191435	0.27	NORMAL
ENSG00000064933	PMS1	0.191449	-0.17	NORMAL
ENSG00000186807	NA	0.191514	1.05	NORMAL
ENSG00000104980	TIMM44	0.191573	-0.11	NORMAL
ENSG00000176058	TPRN	0.19162	-0.2	NORMAL
ENSG00000125901	MRPS26	0.191879	0.12	NORMAL
ENSG00000179912	R3HDM2	0.19205	-0.12	NORMAL
ENSG00000141258	SGSM2	0.192221	0.11	NORMAL
ENSG00000124103	FAM209A	0.19227	-0.24	NORMAL
ENSG00000111671	SPSB2	0.192388	0.4	NORMAL
ENSG00000157601	MX1	0.192547	0.84	NORMAL
ENSG00000166670	MMP10	0.192599	0.97	NORMAL
ENSG00000198720	ANKRD13B	0.192727	0.23	NORMAL
ENSG00000175482	POLD4	0.19273	-0.15	NORMAL
ENSG00000168159	RNF187	0.192808	0.14	NORMAL
ENSG00000164615	CAMLG	0.192882	-0.13	NORMAL
ENSG00000102893	PHKB	0.192914	0.12	NORMAL
ENSG00000240231	RPS27P29	0.193014	-1	NORMAL
ENSG00000136450	SRSF1	0.19303	-0.08	NORMAL
ENSG00000170322	NFRKB	0.193044	-0.14	NORMAL
ENSG00000147471	PLPBP	0.193176	0.13	NORMAL
ENSG00000130766	SESN2	0.193295	-0.36	NORMAL
ENSG00000077463	SIRT6	0.19338	-0.14	NORMAL
ENSG00000185532	PRKG1	0.193508	-0.3	NORMAL
ENSG00000104973	MED25	0.19354	0.12	NORMAL
ENSG00000109472	CPE	0.193834	-0.93	NORMAL
ENSG00000153037	SRP19	0.193976	0.1	NORMAL
ENSG00000163734	CXCL3	0.194017	0.81	NORMAL
ENSG00000166169	POLL	0.1942	-0.13	NORMAL
ENSG00000119138	KLF9	0.194312	0.45	NORMAL
ENSG00000138346	DNA2	0.194319	0.25	NORMAL
ENSG00000263335	NA	0.194488	0.79	NORMAL
ENSG00000146872	TLK2	0.194708	0.09	NORMAL
ENSG00000203618	GP1BB	0.194726	-0.43	NORMAL
ENSG00000168610	STAT3	0.194897	0.13	NORMAL
ENSG00000115568	ZNF142	0.195042	0.13	NORMAL
ENSG00000287168	NA	0.19527	0.57	NORMAL
ENSG00000285920	NA	0.195271	0.15	NORMAL
ENSG00000129562	DAD1	0.195299	-0.1	NORMAL
ENSG00000169567	HINT1	0.195449	0.1	NORMAL
ENSG00000269614	NA	0.19559	0.8	NORMAL
ENSG00000006468	ETV1	0.195619	-0.7	NORMAL
ENSG00000213689	TREX1	0.195694	0.28	NORMAL
ENSG00000167280	ENGASE	0.195739	0.21	NORMAL
ENSG00000216490	IFI30	0.195884	0.57	NORMAL
ENSG00000287542	NA	0.195902	0.24	NORMAL
ENSG00000169598	DFFB	0.196168	0.17	NORMAL
ENSG00000168090	COPS6	0.196168	-0.09	NORMAL
ENSG00000143776	CDC42BPA	0.196244	0.12	NORMAL
ENSG00000148334	PTGES2	0.196258	0.11	NORMAL
ENSG00000188647	PTAR1	0.196326	-0.12	NORMAL
ENSG00000218336	TENM3	0.196441	0.72	NORMAL
ENSG00000077458	FAM76B	0.196494	-0.16	NORMAL
ENSG00000151693	ASAP2	0.196513	-0.29	NORMAL
ENSG00000242970	NA	0.196537	0.55	NORMAL
ENSG00000138758	SEPTIN11	0.196619	0.19	NORMAL
ENSG00000288044	NA	0.196632	-0.32	NORMAL
ENSG00000104164	BLOC1S6	0.196697	-0.1	NORMAL
ENSG00000166086	JAM3	0.19672	-0.17	NORMAL
ENSG00000151665	PIGF	0.196777	0.15	NORMAL
ENSG00000159079	CFAP298	0.196825	0.1	NORMAL
ENSG00000204227	RING1	0.196883	0.09	NORMAL
ENSG00000160789	LMNA	0.197144	-0.15	NORMAL
ENSG00000203812	H2AC18	0.19717	0.35	NORMAL
ENSG00000135624	CCT7	0.197346	-0.07	NORMAL
ENSG00000261295	NA	0.197354	-0.58	NORMAL
ENSG00000107201	DDX58	0.197526	0.3	NORMAL
ENSG00000088930	XRN2	0.197549	0.07	NORMAL
ENSG00000154027	AK5	0.19758	-0.42	NORMAL
ENSG00000285025	NA	0.197678	-0.7	NORMAL
ENSG00000111885	MAN1A1	0.197752	-0.31	NORMAL
ENSG00000258388	PPT2-EGFL8	0.197754	-0.2	NORMAL
ENSG00000164904	ALDH7A1	0.197796	0.25	NORMAL
ENSG00000156261	CCT8	0.197996	-0.09	NORMAL
ENSG00000163399	ATP1A1	0.198043	0.13	NORMAL
ENSG00000184752	NDUFA12	0.198056	0.19	NORMAL
ENSG00000013503	POLR3B	0.198148	-0.16	NORMAL
ENSG00000271361	HTATSF1P2	0.198311	-2.74	NORMAL
ENSG00000101017	CD40	0.198312	0.73	NORMAL
ENSG00000106682	EIF4H	0.198323	-0.07	NORMAL
ENSG00000205339	IPO7	0.198338	-0.09	NORMAL
ENSG00000188021	UBQLN2	0.198345	-0.1	NORMAL
ENSG00000147202	DIAPH2	0.198367	-0.18	NORMAL
ENSG00000105197	TIMM50	0.198418	-0.09	NORMAL
ENSG00000139496	NUP58	0.198461	-0.11	NORMAL
ENSG00000151779	NBAS	0.198501	-0.1	NORMAL
ENSG00000256977	LIMS3	0.198718	-0.35	NORMAL
ENSG00000185567	AHNAK2	0.19875	0.28	NORMAL
ENSG00000158286	RNF207	0.198878	-0.63	NORMAL
ENSG00000121769	FABP3	0.198987	-0.84	NORMAL
ENSG00000119812	FAM98A	0.199026	-0.12	NORMAL
ENSG00000171163	ZNF692	0.199061	-0.17	NORMAL
ENSG00000037241	RPL26L1	0.199389	0.13	NORMAL
ENSG00000119661	DNAL1	0.199411	-0.14	NORMAL
ENSG00000166595	CIAO2B	0.199488	-0.12	NORMAL
ENSG00000121900	TMEM54	0.19961	0.27	NORMAL
ENSG00000134987	WDR36	0.199854	0.14	NORMAL
ENSG00000154153	RETREG1	0.199911	-1.18	NORMAL
ENSG00000264545	NA	0.19992	-0.3	NORMAL
ENSG00000126391	FRMD8	0.200145	0.17	NORMAL
ENSG00000142627	EPHA2	0.200367	-0.41	NORMAL
ENSG00000103018	CYB5B	0.20056	-0.11	NORMAL
ENSG00000123444	KBTBD4	0.200632	-0.12	NORMAL
ENSG00000196323	ZBTB44	0.200682	-0.12	NORMAL
ENSG00000135124	P2RX4	0.200712	-0.34	NORMAL
ENSG00000137203	TFAP2A	0.200826	0.97	NORMAL
ENSG00000165644	COMTD1	0.201045	0.29	NORMAL
ENSG00000146242	TPBG	0.201112	0.19	NORMAL
ENSG00000142534	RPS11	0.201289	0.08	NORMAL
ENSG00000241020	RPL32P24	0.201308	-0.45	NORMAL
ENSG00000285547	NA	0.201579	-0.14	NORMAL
ENSG00000100445	SDR39U1	0.201757	-0.19	NORMAL
ENSG00000150760	DOCK1	0.201937	-0.15	NORMAL
ENSG00000166619	BLCAP	0.201972	0.11	NORMAL
ENSG00000263002	ZNF234	0.201986	0.15	NORMAL
ENSG00000110455	ACCS	0.202046	-0.59	NORMAL
ENSG00000164308	ERAP2	0.20209	-3.69	NORMAL
ENSG00000124074	ENKD1	0.20216	-0.18	NORMAL
ENSG00000107331	ABCA2	0.202166	0.2	NORMAL
ENSG00000105974	CAV1	0.202176	-0.25	NORMAL
ENSG00000164902	PHAX	0.202272	0.08	NORMAL
ENSG00000164951	PDP1	0.202433	-0.21	NORMAL
ENSG00000168477	TNXB	0.202456	0.76	NORMAL
ENSG00000280077	NA	0.202477	-0.48	NORMAL
ENSG00000234797	RPS3AP6	0.202509	0.13	NORMAL
ENSG00000155096	AZIN1	0.202519	-0.12	NORMAL
ENSG00000138663	COPS4	0.20255	-0.1	NORMAL
ENSG00000143322	ABL2	0.202587	-0.27	NORMAL
ENSG00000127511	SIN3B	0.202734	0.09	NORMAL
[truncated: 12,214 more rows]

## Sheet: Suppl. Table 6_OCR P7
Supplementary Table 6. Oxygen consumption rates measured in P7 fibroblasts
	timepoint	C		P7				P7 + 50 μM CuHis 24 h		P7 + 100 μM CuHis 72 h
Routine	1	1.38465	1.49242	1	0.927769	1.07631	1.05939	1.23802	1.04487	1.14775	1.23462
	2	1.38803	1.4807	0.973196	0.948653	1.08524	1.03979	1.23655	1.0382	1.16064	1.29738
Leak	3	0.153832	0.144392	0.202592	0.133694	0.169914	0.181871	0.166838	0.0794565	0.189749	0.145488
	4	0.163435	0.137004	0.198536	0.108964	0.163901	0.196928	0.175671	0.124021	0.180193	0.148028
ETCmax	5	2.96909	3.38253	1.93108	1.63092	2.00459	1.8523	2.01172	1.84277	2.29461	2.07787
	6	2.95406	3.42786	1.87908	1.57657	2.00569	1.84575	2.04242	1.81927	2.24557	2.19672
ROX	7	0.0766595	0.086542	0.0943735	0.134067	0.0889428	0.0444248	0.111971	0.05489	0.0851436	0.0905277
	8	0.0768227	0.094257	0.107333	0.119359	0.0406722	0.0315355	0.103697	0.0460563	0.0556358	0.101016
Each colum represents the mean value of a single experiment. Therefore, there are 2 replicates per condition, except for P7 that there are 4 experiments.
